# Supplementary material for: Response to resources and parasites depends on health status in extensively grazed sheep
Source: Proc Biol Sci. 2020 Feb 5;287(1920):20192905. doi: 10.1098/rspb.2019.2905 (PMC7031671; doi:10.1098/rspb.2019.2905)
Supplement: Dataset [file rspb20192905supp4.csv]

Site	SheepID	SheepRec	Ticks	NDVI	Steepness	FEC	FAMACHA	BufferZone
1	1	0	99	0.6715	7.9093	0	1.5	30
1	2	0	99	0.6715	7.9093	145	2	30
1	3	0	99	0.6715	7.9093	0	1.5	30
1	4	0	99	0.6715	7.9093	10	1.5	30
1	5	0	99	0.6715	7.9093	40	2.5	30
1	6	0	99	0.6715	7.9093	215	2.5	30
1	7	0	99	0.6715	7.9093	140	2.5	30
1	8	0	99	0.6715	7.9093	5	3	30
1	9	0	99	0.6715	7.9093	35	2	30
1	10	0	99	0.6715	7.9093	5	3	30
1	11	0	99	0.6715	7.9093	10	2.5	30
1	12	0	99	0.6715	7.9093	0	1.5	30
1	13	2	99	0.6715	7.9093	85	2	30
1	14	0	99	0.6715	7.9093	150	3	30
1	15	0	99	0.6715	7.9093	40	2	30
1	16	0	99	0.6715	7.9093	115	3	30
1	17	0	99	0.6715	7.9093	150	2	30
1	18	0	99	0.6715	7.9093	0	1	30
1	19	0	99	0.6715	7.9093	40	2	30
1	20	0	99	0.6715	7.9093	110	2.5	30
1	21	0	99	0.6715	7.9093	125	1.5	30
1	22	0	99	0.6715	7.9093	60	2	30
1	23	0	99	0.6715	7.9093	0	1	30
2	1	0	9	0.687110941	6.285302305	0	1.5	30
2	2	0	9	0.687110941	6.285302305	145	2	30
2	3	0	9	0.687110941	6.285302305	0	1.5	30
2	4	0	9	0.687110941	6.285302305	10	1.5	30
2	5	0	9	0.687110941	6.285302305	40	2.5	30
2	6	0	9	0.687110941	6.285302305	215	2.5	30
2	7	92	9	0.687110941	6.285302305	140	2.5	30
2	8	0	9	0.687110941	6.285302305	5	3	30
2	9	0	9	0.687110941	6.285302305	35	2	30
2	10	0	9	0.687110941	6.285302305	5	3	30
2	11	0	9	0.687110941	6.285302305	10	2.5	30
2	12	0	9	0.687110941	6.285302305	0	1.5	30
2	13	182	9	0.687110941	6.285302305	85	2	30
2	14	0	9	0.687110941	6.285302305	150	3	30
2	15	0	9	0.687110941	6.285302305	40	2	30
2	16	17	9	0.687110941	6.285302305	115	3	30
2	17	0	9	0.687110941	6.285302305	150	2	30
2	18	0	9	0.687110941	6.285302305	0	1	30
2	19	0	9	0.687110941	6.285302305	40	2	30
2	20	18	9	0.687110941	6.285302305	110	2.5	30
2	21	0	9	0.687110941	6.285302305	125	1.5	30
2	22	0	9	0.687110941	6.285302305	60	2	30
2	23	0	9	0.687110941	6.285302305	0	1	30
3	1	0	1	0.602767618	7.442087986	0	1.5	30
3	2	0	1	0.602767618	7.442087986	145	2	30
3	3	0	1	0.602767618	7.442087986	0	1.5	30
3	4	0	1	0.602767618	7.442087986	10	1.5	30
3	5	0	1	0.602767618	7.442087986	40	2.5	30
3	6	0	1	0.602767618	7.442087986	215	2.5	30
3	7	0	1	0.602767618	7.442087986	140	2.5	30
3	8	5	1	0.602767618	7.442087986	5	3	30
3	9	39	1	0.602767618	7.442087986	35	2	30
3	10	0	1	0.602767618	7.442087986	5	3	30
3	11	8	1	0.602767618	7.442087986	10	2.5	30
3	12	12	1	0.602767618	7.442087986	0	1.5	30
3	13	0	1	0.602767618	7.442087986	85	2	30
3	14	0	1	0.602767618	7.442087986	150	3	30
3	15	0	1	0.602767618	7.442087986	40	2	30
3	16	0	1	0.602767618	7.442087986	115	3	30
3	17	0	1	0.602767618	7.442087986	150	2	30
3	18	0	1	0.602767618	7.442087986	0	1	30
3	19	0	1	0.602767618	7.442087986	40	2	30
3	20	0	1	0.602767618	7.442087986	110	2.5	30
3	21	0	1	0.602767618	7.442087986	125	1.5	30
3	22	5	1	0.602767618	7.442087986	60	2	30
3	23	3	1	0.602767618	7.442087986	0	1	30
4	1	0	29	0.636019663	4.819868893	0	1.5	30
4	2	1	29	0.636019663	4.819868893	145	2	30
4	3	22	29	0.636019663	4.819868893	0	1.5	30
4	4	0	29	0.636019663	4.819868893	10	1.5	30
4	5	0	29	0.636019663	4.819868893	40	2.5	30
4	6	5	29	0.636019663	4.819868893	215	2.5	30
4	7	0	29	0.636019663	4.819868893	140	2.5	30
4	8	0	29	0.636019663	4.819868893	5	3	30
4	9	0	29	0.636019663	4.819868893	35	2	30
4	10	0	29	0.636019663	4.819868893	5	3	30
4	11	0	29	0.636019663	4.819868893	10	2.5	30
4	12	0	29	0.636019663	4.819868893	0	1.5	30
4	13	0	29	0.636019663	4.819868893	85	2	30
4	14	0	29	0.636019663	4.819868893	150	3	30
4	15	0	29	0.636019663	4.819868893	40	2	30
4	16	0	29	0.636019663	4.819868893	115	3	30
4	17	0	29	0.636019663	4.819868893	150	2	30
4	18	0	29	0.636019663	4.819868893	0	1	30
4	19	0	29	0.636019663	4.819868893	40	2	30
4	20	3	29	0.636019663	4.819868893	110	2.5	30
4	21	1	29	0.636019663	4.819868893	125	1.5	30
4	22	0	29	0.636019663	4.819868893	60	2	30
4	23	0	29	0.636019663	4.819868893	0	1	30
5	1	35	13	0.648702797	5.186141437	0	1.5	30
5	2	0	13	0.648702797	5.186141437	145	2	30
5	3	0	13	0.648702797	5.186141437	0	1.5	30
5	4	2	13	0.648702797	5.186141437	10	1.5	30
5	5	1	13	0.648702797	5.186141437	40	2.5	30
5	6	14	13	0.648702797	5.186141437	215	2.5	30
5	7	0	13	0.648702797	5.186141437	140	2.5	30
5	8	0	13	0.648702797	5.186141437	5	3	30
5	9	3	13	0.648702797	5.186141437	35	2	30
5	10	0	13	0.648702797	5.186141437	5	3	30
5	11	0	13	0.648702797	5.186141437	10	2.5	30
5	12	5	13	0.648702797	5.186141437	0	1.5	30
5	13	0	13	0.648702797	5.186141437	85	2	30
5	14	4	13	0.648702797	5.186141437	150	3	30
5	15	0	13	0.648702797	5.186141437	40	2	30
5	16	0	13	0.648702797	5.186141437	115	3	30
5	17	7	13	0.648702797	5.186141437	150	2	30
5	18	5	13	0.648702797	5.186141437	0	1	30
5	19	0	13	0.648702797	5.186141437	40	2	30
5	20	2	13	0.648702797	5.186141437	110	2.5	30
5	21	0	13	0.648702797	5.186141437	125	1.5	30
5	22	29	13	0.648702797	5.186141437	60	2	30
5	23	26	13	0.648702797	5.186141437	0	1	30
6	1	3	10	0.604063704	10.01866032	0	1.5	30
6	2	37	10	0.604063704	10.01866032	145	2	30
6	3	1	10	0.604063704	10.01866032	0	1.5	30
6	4	8	10	0.604063704	10.01866032	10	1.5	30
6	5	1	10	0.604063704	10.01866032	40	2.5	30
6	6	2	10	0.604063704	10.01866032	215	2.5	30
6	7	0	10	0.604063704	10.01866032	140	2.5	30
6	8	4	10	0.604063704	10.01866032	5	3	30
6	9	6	10	0.604063704	10.01866032	35	2	30
6	10	6	10	0.604063704	10.01866032	5	3	30
6	11	3	10	0.604063704	10.01866032	10	2.5	30
6	12	16	10	0.604063704	10.01866032	0	1.5	30
6	13	0	10	0.604063704	10.01866032	85	2	30
6	14	0	10	0.604063704	10.01866032	150	3	30
6	15	7	10	0.604063704	10.01866032	40	2	30
6	16	0	10	0.604063704	10.01866032	115	3	30
6	17	0	10	0.604063704	10.01866032	150	2	30
6	18	0	10	0.604063704	10.01866032	0	1	30
6	19	2	10	0.604063704	10.01866032	40	2	30
6	20	2	10	0.604063704	10.01866032	110	2.5	30
6	21	5	10	0.604063704	10.01866032	125	1.5	30
6	22	7	10	0.604063704	10.01866032	60	2	30
6	23	0	10	0.604063704	10.01866032	0	1	30
7	1	0	30	0.642603529	6.665987138	0	1.5	30
7	2	3	30	0.642603529	6.665987138	145	2	30
7	3	1	30	0.642603529	6.665987138	0	1.5	30
7	4	3	30	0.642603529	6.665987138	10	1.5	30
7	5	1	30	0.642603529	6.665987138	40	2.5	30
7	6	2	30	0.642603529	6.665987138	215	2.5	30
7	7	0	30	0.642603529	6.665987138	140	2.5	30
7	8	1	30	0.642603529	6.665987138	5	3	30
7	9	2	30	0.642603529	6.665987138	35	2	30
7	10	0	30	0.642603529	6.665987138	5	3	30
7	11	0	30	0.642603529	6.665987138	10	2.5	30
7	12	2	30	0.642603529	6.665987138	0	1.5	30
7	13	0	30	0.642603529	6.665987138	85	2	30
7	14	0	30	0.642603529	6.665987138	150	3	30
7	15	0	30	0.642603529	6.665987138	40	2	30
7	16	0	30	0.642603529	6.665987138	115	3	30
7	17	0	30	0.642603529	6.665987138	150	2	30
7	18	1	30	0.642603529	6.665987138	0	1	30
7	19	1	30	0.642603529	6.665987138	40	2	30
7	20	4	30	0.642603529	6.665987138	110	2.5	30
7	21	10	30	0.642603529	6.665987138	125	1.5	30
7	22	2	30	0.642603529	6.665987138	60	2	30
7	23	1	30	0.642603529	6.665987138	0	1	30
8	1	4	19	0.647670186	13.41100822	0	1.5	30
8	2	1	19	0.647670186	13.41100822	145	2	30
8	3	1	19	0.647670186	13.41100822	0	1.5	30
8	4	0	19	0.647670186	13.41100822	10	1.5	30
8	5	0	19	0.647670186	13.41100822	40	2.5	30
8	6	4	19	0.647670186	13.41100822	215	2.5	30
8	7	0	19	0.647670186	13.41100822	140	2.5	30
8	8	0	19	0.647670186	13.41100822	5	3	30
8	9	11	19	0.647670186	13.41100822	35	2	30
8	10	0	19	0.647670186	13.41100822	5	3	30
8	11	1	19	0.647670186	13.41100822	10	2.5	30
8	12	13	19	0.647670186	13.41100822	0	1.5	30
8	13	0	19	0.647670186	13.41100822	85	2	30
8	14	11	19	0.647670186	13.41100822	150	3	30
8	15	3	19	0.647670186	13.41100822	40	2	30
8	16	0	19	0.647670186	13.41100822	115	3	30
8	17	22	19	0.647670186	13.41100822	150	2	30
8	18	59	19	0.647670186	13.41100822	0	1	30
8	19	38	19	0.647670186	13.41100822	40	2	30
8	20	0	19	0.647670186	13.41100822	110	2.5	30
8	21	2	19	0.647670186	13.41100822	125	1.5	30
8	22	85	19	0.647670186	13.41100822	60	2	30
8	23	0	19	0.647670186	13.41100822	0	1	30
9	1	0	1	0.484553674	2.212089234	0	1.5	30
9	2	0	1	0.484553674	2.212089234	145	2	30
9	3	0	1	0.484553674	2.212089234	0	1.5	30
9	4	0	1	0.484553674	2.212089234	10	1.5	30
9	5	0	1	0.484553674	2.212089234	40	2.5	30
9	6	0	1	0.484553674	2.212089234	215	2.5	30
9	7	0	1	0.484553674	2.212089234	140	2.5	30
9	8	1	1	0.484553674	2.212089234	5	3	30
9	9	24	1	0.484553674	2.212089234	35	2	30
9	10	7	1	0.484553674	2.212089234	5	3	30
9	11	0	1	0.484553674	2.212089234	10	2.5	30
9	12	0	1	0.484553674	2.212089234	0	1.5	30
9	13	0	1	0.484553674	2.212089234	85	2	30
9	14	1	1	0.484553674	2.212089234	150	3	30
9	15	12	1	0.484553674	2.212089234	40	2	30
9	16	0	1	0.484553674	2.212089234	115	3	30
9	17	0	1	0.484553674	2.212089234	150	2	30
9	18	0	1	0.484553674	2.212089234	0	1	30
9	19	0	1	0.484553674	2.212089234	40	2	30
9	20	1	1	0.484553674	2.212089234	110	2.5	30
9	21	0	1	0.484553674	2.212089234	125	1.5	30
9	22	0	1	0.484553674	2.212089234	60	2	30
9	23	0	1	0.484553674	2.212089234	0	1	30
10	1	0	5	0.544263708	6.313428415	0	1.5	30
10	2	0	5	0.544263708	6.313428415	145	2	30
10	3	0	5	0.544263708	6.313428415	0	1.5	30
10	4	0	5	0.544263708	6.313428415	10	1.5	30
10	5	0	5	0.544263708	6.313428415	40	2.5	30
10	6	0	5	0.544263708	6.313428415	215	2.5	30
10	7	0	5	0.544263708	6.313428415	140	2.5	30
10	8	0	5	0.544263708	6.313428415	5	3	30
10	9	0	5	0.544263708	6.313428415	35	2	30
10	10	0	5	0.544263708	6.313428415	5	3	30
10	11	0	5	0.544263708	6.313428415	10	2.5	30
10	12	0	5	0.544263708	6.313428415	0	1.5	30
10	13	0	5	0.544263708	6.313428415	85	2	30
10	14	0	5	0.544263708	6.313428415	150	3	30
10	15	0	5	0.544263708	6.313428415	40	2	30
10	16	0	5	0.544263708	6.313428415	115	3	30
10	17	0	5	0.544263708	6.313428415	150	2	30
10	18	0	5	0.544263708	6.313428415	0	1	30
10	19	0	5	0.544263708	6.313428415	40	2	30
10	20	0	5	0.544263708	6.313428415	110	2.5	30
10	21	0	5	0.544263708	6.313428415	125	1.5	30
10	22	0	5	0.544263708	6.313428415	60	2	30
10	23	0	5	0.544263708	6.313428415	0	1	30
11	1	3	41	0.625371561	10.01828319	0	1.5	30
11	2	0	41	0.625371561	10.01828319	145	2	30
11	3	35	41	0.625371561	10.01828319	0	1.5	30
11	4	0	41	0.625371561	10.01828319	10	1.5	30
11	5	0	41	0.625371561	10.01828319	40	2.5	30
11	6	0	41	0.625371561	10.01828319	215	2.5	30
11	7	0	41	0.625371561	10.01828319	140	2.5	30
11	8	0	41	0.625371561	10.01828319	5	3	30
11	9	0	41	0.625371561	10.01828319	35	2	30
11	10	0	41	0.625371561	10.01828319	5	3	30
11	11	0	41	0.625371561	10.01828319	10	2.5	30
11	12	0	41	0.625371561	10.01828319	0	1.5	30
11	13	0	41	0.625371561	10.01828319	85	2	30
11	14	0	41	0.625371561	10.01828319	150	3	30
11	15	0	41	0.625371561	10.01828319	40	2	30
11	16	0	41	0.625371561	10.01828319	115	3	30
11	17	63	41	0.625371561	10.01828319	150	2	30
11	18	104	41	0.625371561	10.01828319	0	1	30
11	19	26	41	0.625371561	10.01828319	40	2	30
11	20	0	41	0.625371561	10.01828319	110	2.5	30
11	21	0	41	0.625371561	10.01828319	125	1.5	30
11	22	0	41	0.625371561	10.01828319	60	2	30
11	23	0	41	0.625371561	10.01828319	0	1	30
12	1	0	24	0.531416776	3.668997562	0	1.5	30
12	2	0	24	0.531416776	3.668997562	145	2	30
12	3	0	24	0.531416776	3.668997562	0	1.5	30
12	4	0	24	0.531416776	3.668997562	10	1.5	30
12	5	0	24	0.531416776	3.668997562	40	2.5	30
12	6	0	24	0.531416776	3.668997562	215	2.5	30
12	7	0	24	0.531416776	3.668997562	140	2.5	30
12	8	0	24	0.531416776	3.668997562	5	3	30
12	9	0	24	0.531416776	3.668997562	35	2	30
12	10	0	24	0.531416776	3.668997562	5	3	30
12	11	0	24	0.531416776	3.668997562	10	2.5	30
12	12	0	24	0.531416776	3.668997562	0	1.5	30
12	13	0	24	0.531416776	3.668997562	85	2	30
12	14	0	24	0.531416776	3.668997562	150	3	30
12	15	0	24	0.531416776	3.668997562	40	2	30
12	16	0	24	0.531416776	3.668997562	115	3	30
12	17	0	24	0.531416776	3.668997562	150	2	30
12	18	0	24	0.531416776	3.668997562	0	1	30
12	19	0	24	0.531416776	3.668997562	40	2	30
12	20	0	24	0.531416776	3.668997562	110	2.5	30
12	21	0	24	0.531416776	3.668997562	125	1.5	30
12	22	0	24	0.531416776	3.668997562	60	2	30
12	23	0	24	0.531416776	3.668997562	0	1	30
13	1	0	8	0.575351155	4.214728673	0	1.5	30
13	2	0	8	0.575351155	4.214728673	145	2	30
13	3	0	8	0.575351155	4.214728673	0	1.5	30
13	4	0	8	0.575351155	4.214728673	10	1.5	30
13	5	0	8	0.575351155	4.214728673	40	2.5	30
13	6	0	8	0.575351155	4.214728673	215	2.5	30
13	7	0	8	0.575351155	4.214728673	140	2.5	30
13	8	0	8	0.575351155	4.214728673	5	3	30
13	9	0	8	0.575351155	4.214728673	35	2	30
13	10	0	8	0.575351155	4.214728673	5	3	30
13	11	0	8	0.575351155	4.214728673	10	2.5	30
13	12	0	8	0.575351155	4.214728673	0	1.5	30
13	13	0	8	0.575351155	4.214728673	85	2	30
13	14	0	8	0.575351155	4.214728673	150	3	30
13	15	0	8	0.575351155	4.214728673	40	2	30
13	16	0	8	0.575351155	4.214728673	115	3	30
13	17	0	8	0.575351155	4.214728673	150	2	30
13	18	0	8	0.575351155	4.214728673	0	1	30
13	19	0	8	0.575351155	4.214728673	40	2	30
13	20	0	8	0.575351155	4.214728673	110	2.5	30
13	21	0	8	0.575351155	4.214728673	125	1.5	30
13	22	0	8	0.575351155	4.214728673	60	2	30
13	23	0	8	0.575351155	4.214728673	0	1	30
14	1	0	42	0.512880709	4.502603362	0	1.5	30
14	2	0	42	0.512880709	4.502603362	145	2	30
14	3	0	42	0.512880709	4.502603362	0	1.5	30
14	4	0	42	0.512880709	4.502603362	10	1.5	30
14	5	0	42	0.512880709	4.502603362	40	2.5	30
14	6	0	42	0.512880709	4.502603362	215	2.5	30
14	7	0	42	0.512880709	4.502603362	140	2.5	30
14	8	0	42	0.512880709	4.502603362	5	3	30
14	9	0	42	0.512880709	4.502603362	35	2	30
14	10	0	42	0.512880709	4.502603362	5	3	30
14	11	0	42	0.512880709	4.502603362	10	2.5	30
14	12	0	42	0.512880709	4.502603362	0	1.5	30
14	13	0	42	0.512880709	4.502603362	85	2	30
14	14	0	42	0.512880709	4.502603362	150	3	30
14	15	0	42	0.512880709	4.502603362	40	2	30
14	16	0	42	0.512880709	4.502603362	115	3	30
14	17	0	42	0.512880709	4.502603362	150	2	30
14	18	0	42	0.512880709	4.502603362	0	1	30
14	19	0	42	0.512880709	4.502603362	40	2	30
14	20	0	42	0.512880709	4.502603362	110	2.5	30
14	21	0	42	0.512880709	4.502603362	125	1.5	30
14	22	0	42	0.512880709	4.502603362	60	2	30
14	23	0	42	0.512880709	4.502603362	0	1	30
15	1	0	1	0.584039623	3.442319697	0	1.5	30
15	2	0	1	0.584039623	3.442319697	145	2	30
15	3	0	1	0.584039623	3.442319697	0	1.5	30
15	4	0	1	0.584039623	3.442319697	10	1.5	30
15	5	0	1	0.584039623	3.442319697	40	2.5	30
15	6	0	1	0.584039623	3.442319697	215	2.5	30
15	7	0	1	0.584039623	3.442319697	140	2.5	30
15	8	0	1	0.584039623	3.442319697	5	3	30
15	9	0	1	0.584039623	3.442319697	35	2	30
15	10	0	1	0.584039623	3.442319697	5	3	30
15	11	0	1	0.584039623	3.442319697	10	2.5	30
15	12	0	1	0.584039623	3.442319697	0	1.5	30
15	13	0	1	0.584039623	3.442319697	85	2	30
15	14	0	1	0.584039623	3.442319697	150	3	30
15	15	0	1	0.584039623	3.442319697	40	2	30
15	16	0	1	0.584039623	3.442319697	115	3	30
15	17	0	1	0.584039623	3.442319697	150	2	30
15	18	0	1	0.584039623	3.442319697	0	1	30
15	19	0	1	0.584039623	3.442319697	40	2	30
15	20	0	1	0.584039623	3.442319697	110	2.5	30
15	21	0	1	0.584039623	3.442319697	125	1.5	30
15	22	0	1	0.584039623	3.442319697	60	2	30
15	23	0	1	0.584039623	3.442319697	0	1	30
16	1	0	1	0.53886699	7.843717528	0	1.5	30
16	2	0	1	0.53886699	7.843717528	145	2	30
16	3	0	1	0.53886699	7.843717528	0	1.5	30
16	4	0	1	0.53886699	7.843717528	10	1.5	30
16	5	0	1	0.53886699	7.843717528	40	2.5	30
16	6	0	1	0.53886699	7.843717528	215	2.5	30
16	7	0	1	0.53886699	7.843717528	140	2.5	30
16	8	0	1	0.53886699	7.843717528	5	3	30
16	9	7	1	0.53886699	7.843717528	35	2	30
16	10	2	1	0.53886699	7.843717528	5	3	30
16	11	5	1	0.53886699	7.843717528	10	2.5	30
16	12	0	1	0.53886699	7.843717528	0	1.5	30
16	13	0	1	0.53886699	7.843717528	85	2	30
16	14	0	1	0.53886699	7.843717528	150	3	30
16	15	0	1	0.53886699	7.843717528	40	2	30
16	16	0	1	0.53886699	7.843717528	115	3	30
16	17	0	1	0.53886699	7.843717528	150	2	30
16	18	0	1	0.53886699	7.843717528	0	1	30
16	19	0	1	0.53886699	7.843717528	40	2	30
16	20	0	1	0.53886699	7.843717528	110	2.5	30
16	21	0	1	0.53886699	7.843717528	125	1.5	30
16	22	0	1	0.53886699	7.843717528	60	2	30
16	23	0	1	0.53886699	7.843717528	0	1	30
17	1	0	9	0.567060158	3.484619126	0	1.5	30
17	2	0	9	0.567060158	3.484619126	145	2	30
17	3	0	9	0.567060158	3.484619126	0	1.5	30
17	4	0	9	0.567060158	3.484619126	10	1.5	30
17	5	0	9	0.567060158	3.484619126	40	2.5	30
17	6	0	9	0.567060158	3.484619126	215	2.5	30
17	7	0	9	0.567060158	3.484619126	140	2.5	30
17	8	0	9	0.567060158	3.484619126	5	3	30
17	9	0	9	0.567060158	3.484619126	35	2	30
17	10	0	9	0.567060158	3.484619126	5	3	30
17	11	0	9	0.567060158	3.484619126	10	2.5	30
17	12	0	9	0.567060158	3.484619126	0	1.5	30
17	13	0	9	0.567060158	3.484619126	85	2	30
17	14	0	9	0.567060158	3.484619126	150	3	30
17	15	0	9	0.567060158	3.484619126	40	2	30
17	16	0	9	0.567060158	3.484619126	115	3	30
17	17	0	9	0.567060158	3.484619126	150	2	30
17	18	0	9	0.567060158	3.484619126	0	1	30
17	19	0	9	0.567060158	3.484619126	40	2	30
17	20	0	9	0.567060158	3.484619126	110	2.5	30
17	21	0	9	0.567060158	3.484619126	125	1.5	30
17	22	0	9	0.567060158	3.484619126	60	2	30
17	23	0	9	0.567060158	3.484619126	0	1	30
18	1	0	10	0.564907906	4.68684936	0	1.5	30
18	2	0	10	0.564907906	4.68684936	145	2	30
18	3	0	10	0.564907906	4.68684936	0	1.5	30
18	4	0	10	0.564907906	4.68684936	10	1.5	30
18	5	0	10	0.564907906	4.68684936	40	2.5	30
18	6	0	10	0.564907906	4.68684936	215	2.5	30
18	7	0	10	0.564907906	4.68684936	140	2.5	30
18	8	0	10	0.564907906	4.68684936	5	3	30
18	9	0	10	0.564907906	4.68684936	35	2	30
18	10	0	10	0.564907906	4.68684936	5	3	30
18	11	0	10	0.564907906	4.68684936	10	2.5	30
18	12	0	10	0.564907906	4.68684936	0	1.5	30
18	13	0	10	0.564907906	4.68684936	85	2	30
18	14	0	10	0.564907906	4.68684936	150	3	30
18	15	0	10	0.564907906	4.68684936	40	2	30
18	16	0	10	0.564907906	4.68684936	115	3	30
18	17	0	10	0.564907906	4.68684936	150	2	30
18	18	0	10	0.564907906	4.68684936	0	1	30
18	19	0	10	0.564907906	4.68684936	40	2	30
18	20	0	10	0.564907906	4.68684936	110	2.5	30
18	21	0	10	0.564907906	4.68684936	125	1.5	30
18	22	0	10	0.564907906	4.68684936	60	2	30
18	23	0	10	0.564907906	4.68684936	0	1	30
19	1	0	21	0.597285763	3.408627327	0	1.5	30
19	2	0	21	0.597285763	3.408627327	145	2	30
19	3	0	21	0.597285763	3.408627327	0	1.5	30
19	4	0	21	0.597285763	3.408627327	10	1.5	30
19	5	0	21	0.597285763	3.408627327	40	2.5	30
19	6	0	21	0.597285763	3.408627327	215	2.5	30
19	7	0	21	0.597285763	3.408627327	140	2.5	30
19	8	0	21	0.597285763	3.408627327	5	3	30
19	9	0	21	0.597285763	3.408627327	35	2	30
19	10	0	21	0.597285763	3.408627327	5	3	30
19	11	0	21	0.597285763	3.408627327	10	2.5	30
19	12	0	21	0.597285763	3.408627327	0	1.5	30
19	13	0	21	0.597285763	3.408627327	85	2	30
19	14	0	21	0.597285763	3.408627327	150	3	30
19	15	0	21	0.597285763	3.408627327	40	2	30
19	16	0	21	0.597285763	3.408627327	115	3	30
19	17	0	21	0.597285763	3.408627327	150	2	30
19	18	0	21	0.597285763	3.408627327	0	1	30
19	19	0	21	0.597285763	3.408627327	40	2	30
19	20	0	21	0.597285763	3.408627327	110	2.5	30
19	21	0	21	0.597285763	3.408627327	125	1.5	30
19	22	0	21	0.597285763	3.408627327	60	2	30
19	23	0	21	0.597285763	3.408627327	0	1	30
20	1	0	6	0.565408993	4.887135247	0	1.5	30
20	2	0	6	0.565408993	4.887135247	145	2	30
20	3	0	6	0.565408993	4.887135247	0	1.5	30
20	4	0	6	0.565408993	4.887135247	10	1.5	30
20	5	0	6	0.565408993	4.887135247	40	2.5	30
20	6	0	6	0.565408993	4.887135247	215	2.5	30
20	7	0	6	0.565408993	4.887135247	140	2.5	30
20	8	0	6	0.565408993	4.887135247	5	3	30
20	9	0	6	0.565408993	4.887135247	35	2	30
20	10	0	6	0.565408993	4.887135247	5	3	30
20	11	0	6	0.565408993	4.887135247	10	2.5	30
20	12	0	6	0.565408993	4.887135247	0	1.5	30
20	13	0	6	0.565408993	4.887135247	85	2	30
20	14	0	6	0.565408993	4.887135247	150	3	30
20	15	0	6	0.565408993	4.887135247	40	2	30
20	16	0	6	0.565408993	4.887135247	115	3	30
20	17	0	6	0.565408993	4.887135247	150	2	30
20	18	0	6	0.565408993	4.887135247	0	1	30
20	19	0	6	0.565408993	4.887135247	40	2	30
20	20	0	6	0.565408993	4.887135247	110	2.5	30
20	21	0	6	0.565408993	4.887135247	125	1.5	30
20	22	0	6	0.565408993	4.887135247	60	2	30
20	23	0	6	0.565408993	4.887135247	0	1	30
21	1	0	10	0.571837049	16.93311006	0	1.5	30
21	2	0	10	0.571837049	16.93311006	145	2	30
21	3	0	10	0.571837049	16.93311006	0	1.5	30
21	4	0	10	0.571837049	16.93311006	10	1.5	30
21	5	0	10	0.571837049	16.93311006	40	2.5	30
21	6	0	10	0.571837049	16.93311006	215	2.5	30
21	7	0	10	0.571837049	16.93311006	140	2.5	30
21	8	0	10	0.571837049	16.93311006	5	3	30
21	9	0	10	0.571837049	16.93311006	35	2	30
21	10	0	10	0.571837049	16.93311006	5	3	30
21	11	0	10	0.571837049	16.93311006	10	2.5	30
21	12	0	10	0.571837049	16.93311006	0	1.5	30
21	13	0	10	0.571837049	16.93311006	85	2	30
21	14	0	10	0.571837049	16.93311006	150	3	30
21	15	0	10	0.571837049	16.93311006	40	2	30
21	16	0	10	0.571837049	16.93311006	115	3	30
21	17	0	10	0.571837049	16.93311006	150	2	30
21	18	0	10	0.571837049	16.93311006	0	1	30
21	19	0	10	0.571837049	16.93311006	40	2	30
21	20	0	10	0.571837049	16.93311006	110	2.5	30
21	21	0	10	0.571837049	16.93311006	125	1.5	30
21	22	0	10	0.571837049	16.93311006	60	2	30
21	23	0	10	0.571837049	16.93311006	0	1	30
22	1	0	15	0.617764624	5.501309281	0	1.5	30
22	2	0	15	0.617764624	5.501309281	145	2	30
22	3	0	15	0.617764624	5.501309281	0	1.5	30
22	4	0	15	0.617764624	5.501309281	10	1.5	30
22	5	0	15	0.617764624	5.501309281	40	2.5	30
22	6	0	15	0.617764624	5.501309281	215	2.5	30
22	7	0	15	0.617764624	5.501309281	140	2.5	30
22	8	0	15	0.617764624	5.501309281	5	3	30
22	9	0	15	0.617764624	5.501309281	35	2	30
22	10	0	15	0.617764624	5.501309281	5	3	30
22	11	0	15	0.617764624	5.501309281	10	2.5	30
22	12	0	15	0.617764624	5.501309281	0	1.5	30
22	13	1	15	0.617764624	5.501309281	85	2	30
22	14	0	15	0.617764624	5.501309281	150	3	30
22	15	0	15	0.617764624	5.501309281	40	2	30
22	16	0	15	0.617764624	5.501309281	115	3	30
22	17	0	15	0.617764624	5.501309281	150	2	30
22	18	0	15	0.617764624	5.501309281	0	1	30
22	19	0	15	0.617764624	5.501309281	40	2	30
22	20	0	15	0.617764624	5.501309281	110	2.5	30
22	21	0	15	0.617764624	5.501309281	125	1.5	30
22	22	0	15	0.617764624	5.501309281	60	2	30
22	23	0	15	0.617764624	5.501309281	0	1	30
23	1	0	6	0.580933941	6.064804084	0	1.5	30
23	2	0	6	0.580933941	6.064804084	145	2	30
23	3	0	6	0.580933941	6.064804084	0	1.5	30
23	4	0	6	0.580933941	6.064804084	10	1.5	30
23	5	0	6	0.580933941	6.064804084	40	2.5	30
23	6	0	6	0.580933941	6.064804084	215	2.5	30
23	7	0	6	0.580933941	6.064804084	140	2.5	30
23	8	0	6	0.580933941	6.064804084	5	3	30
23	9	0	6	0.580933941	6.064804084	35	2	30
23	10	0	6	0.580933941	6.064804084	5	3	30
23	11	0	6	0.580933941	6.064804084	10	2.5	30
23	12	0	6	0.580933941	6.064804084	0	1.5	30
23	13	0	6	0.580933941	6.064804084	85	2	30
23	14	0	6	0.580933941	6.064804084	150	3	30
23	15	0	6	0.580933941	6.064804084	40	2	30
23	16	0	6	0.580933941	6.064804084	115	3	30
23	17	0	6	0.580933941	6.064804084	150	2	30
23	18	0	6	0.580933941	6.064804084	0	1	30
23	19	0	6	0.580933941	6.064804084	40	2	30
23	20	0	6	0.580933941	6.064804084	110	2.5	30
23	21	0	6	0.580933941	6.064804084	125	1.5	30
23	22	0	6	0.580933941	6.064804084	60	2	30
23	23	0	6	0.580933941	6.064804084	0	1	30
24	1	0	295	0.559916815	5.571421434	0	1.5	30
24	2	0	295	0.559916815	5.571421434	145	2	30
24	3	0	295	0.559916815	5.571421434	0	1.5	30
24	4	0	295	0.559916815	5.571421434	10	1.5	30
24	5	0	295	0.559916815	5.571421434	40	2.5	30
24	6	0	295	0.559916815	5.571421434	215	2.5	30
24	7	0	295	0.559916815	5.571421434	140	2.5	30
24	8	0	295	0.559916815	5.571421434	5	3	30
24	9	0	295	0.559916815	5.571421434	35	2	30
24	10	0	295	0.559916815	5.571421434	5	3	30
24	11	0	295	0.559916815	5.571421434	10	2.5	30
24	12	0	295	0.559916815	5.571421434	0	1.5	30
24	13	0	295	0.559916815	5.571421434	85	2	30
24	14	0	295	0.559916815	5.571421434	150	3	30
24	15	0	295	0.559916815	5.571421434	40	2	30
24	16	0	295	0.559916815	5.571421434	115	3	30
24	17	0	295	0.559916815	5.571421434	150	2	30
24	18	0	295	0.559916815	5.571421434	0	1	30
24	19	0	295	0.559916815	5.571421434	40	2	30
24	20	0	295	0.559916815	5.571421434	110	2.5	30
24	21	0	295	0.559916815	5.571421434	125	1.5	30
24	22	0	295	0.559916815	5.571421434	60	2	30
24	23	0	295	0.559916815	5.571421434	0	1	30
25	1	0	14	0.628390267	4.454648241	0	1.5	30
25	2	0	14	0.628390267	4.454648241	145	2	30
25	3	0	14	0.628390267	4.454648241	0	1.5	30
25	4	0	14	0.628390267	4.454648241	10	1.5	30
25	5	0	14	0.628390267	4.454648241	40	2.5	30
25	6	0	14	0.628390267	4.454648241	215	2.5	30
25	7	16	14	0.628390267	4.454648241	140	2.5	30
25	8	0	14	0.628390267	4.454648241	5	3	30
25	9	0	14	0.628390267	4.454648241	35	2	30
25	10	0	14	0.628390267	4.454648241	5	3	30
25	11	0	14	0.628390267	4.454648241	10	2.5	30
25	12	0	14	0.628390267	4.454648241	0	1.5	30
25	13	4	14	0.628390267	4.454648241	85	2	30
25	14	0	14	0.628390267	4.454648241	150	3	30
25	15	0	14	0.628390267	4.454648241	40	2	30
25	16	0	14	0.628390267	4.454648241	115	3	30
25	17	0	14	0.628390267	4.454648241	150	2	30
25	18	0	14	0.628390267	4.454648241	0	1	30
25	19	0	14	0.628390267	4.454648241	40	2	30
25	20	0	14	0.628390267	4.454648241	110	2.5	30
25	21	0	14	0.628390267	4.454648241	125	1.5	30
25	22	0	14	0.628390267	4.454648241	60	2	30
25	23	0	14	0.628390267	4.454648241	0	1	30
1	1	0	99	0.655205824	8.337317529	0	1.5	50
1	2	0	99	0.655205824	8.337317529	145	2	50
1	3	0	99	0.655205824	8.337317529	0	1.5	50
1	4	0	99	0.655205824	8.337317529	10	1.5	50
1	5	0	99	0.655205824	8.337317529	40	2.5	50
1	6	0	99	0.655205824	8.337317529	215	2.5	50
1	7	0	99	0.655205824	8.337317529	140	2.5	50
1	8	0	99	0.655205824	8.337317529	5	3	50
1	9	0	99	0.655205824	8.337317529	35	2	50
1	10	0	99	0.655205824	8.337317529	5	3	50
1	11	0	99	0.655205824	8.337317529	10	2.5	50
1	12	0	99	0.655205824	8.337317529	0	1.5	50
1	13	5	99	0.655205824	8.337317529	85	2	50
1	14	0	99	0.655205824	8.337317529	150	3	50
1	15	0	99	0.655205824	8.337317529	40	2	50
1	16	0	99	0.655205824	8.337317529	115	3	50
1	17	0	99	0.655205824	8.337317529	150	2	50
1	18	0	99	0.655205824	8.337317529	0	1	50
1	19	0	99	0.655205824	8.337317529	40	2	50
1	20	0	99	0.655205824	8.337317529	110	2.5	50
1	21	0	99	0.655205824	8.337317529	125	1.5	50
1	22	0	99	0.655205824	8.337317529	60	2	50
1	23	0	99	0.655205824	8.337317529	0	1	50
2	1	0	9	0.677864647	6.315631643	0	1.5	50
2	2	0	9	0.677864647	6.315631643	145	2	50
2	3	0	9	0.677864647	6.315631643	0	1.5	50
2	4	0	9	0.677864647	6.315631643	10	1.5	50
2	5	0	9	0.677864647	6.315631643	40	2.5	50
2	6	0	9	0.677864647	6.315631643	215	2.5	50
2	7	289	9	0.677864647	6.315631643	140	2.5	50
2	8	0	9	0.677864647	6.315631643	5	3	50
2	9	0	9	0.677864647	6.315631643	35	2	50
2	10	0	9	0.677864647	6.315631643	5	3	50
2	11	0	9	0.677864647	6.315631643	10	2.5	50
2	12	0	9	0.677864647	6.315631643	0	1.5	50
2	13	333	9	0.677864647	6.315631643	85	2	50
2	14	0	9	0.677864647	6.315631643	150	3	50
2	15	0	9	0.677864647	6.315631643	40	2	50
2	16	74	9	0.677864647	6.315631643	115	3	50
2	17	0	9	0.677864647	6.315631643	150	2	50
2	18	0	9	0.677864647	6.315631643	0	1	50
2	19	0	9	0.677864647	6.315631643	40	2	50
2	20	55	9	0.677864647	6.315631643	110	2.5	50
2	21	0	9	0.677864647	6.315631643	125	1.5	50
2	22	0	9	0.677864647	6.315631643	60	2	50
2	23	0	9	0.677864647	6.315631643	0	1	50
3	1	0	1	0.614523228	5.855308705	0	1.5	50
3	2	0	1	0.614523228	5.855308705	145	2	50
3	3	0	1	0.614523228	5.855308705	0	1.5	50
3	4	0	1	0.614523228	5.855308705	10	1.5	50
3	5	5	1	0.614523228	5.855308705	40	2.5	50
3	6	3	1	0.614523228	5.855308705	215	2.5	50
3	7	0	1	0.614523228	5.855308705	140	2.5	50
3	8	37	1	0.614523228	5.855308705	5	3	50
3	9	80	1	0.614523228	5.855308705	35	2	50
3	10	0	1	0.614523228	5.855308705	5	3	50
3	11	29	1	0.614523228	5.855308705	10	2.5	50
3	12	55	1	0.614523228	5.855308705	0	1.5	50
3	13	0	1	0.614523228	5.855308705	85	2	50
3	14	0	1	0.614523228	5.855308705	150	3	50
3	15	0	1	0.614523228	5.855308705	40	2	50
3	16	0	1	0.614523228	5.855308705	115	3	50
3	17	0	1	0.614523228	5.855308705	150	2	50
3	18	0	1	0.614523228	5.855308705	0	1	50
3	19	0	1	0.614523228	5.855308705	40	2	50
3	20	0	1	0.614523228	5.855308705	110	2.5	50
3	21	0	1	0.614523228	5.855308705	125	1.5	50
3	22	10	1	0.614523228	5.855308705	60	2	50
3	23	27	1	0.614523228	5.855308705	0	1	50
4	1	2	29	0.625938877	5.013179208	0	1.5	50
4	2	3	29	0.625938877	5.013179208	145	2	50
4	3	33	29	0.625938877	5.013179208	0	1.5	50
4	4	0	29	0.625938877	5.013179208	10	1.5	50
4	5	0	29	0.625938877	5.013179208	40	2.5	50
4	6	10	29	0.625938877	5.013179208	215	2.5	50
4	7	0	29	0.625938877	5.013179208	140	2.5	50
4	8	0	29	0.625938877	5.013179208	5	3	50
4	9	0	29	0.625938877	5.013179208	35	2	50
4	10	3	29	0.625938877	5.013179208	5	3	50
4	11	0	29	0.625938877	5.013179208	10	2.5	50
4	12	0	29	0.625938877	5.013179208	0	1.5	50
4	13	0	29	0.625938877	5.013179208	85	2	50
4	14	1	29	0.625938877	5.013179208	150	3	50
4	15	0	29	0.625938877	5.013179208	40	2	50
4	16	0	29	0.625938877	5.013179208	115	3	50
4	17	0	29	0.625938877	5.013179208	150	2	50
4	18	0	29	0.625938877	5.013179208	0	1	50
4	19	0	29	0.625938877	5.013179208	40	2	50
4	20	14	29	0.625938877	5.013179208	110	2.5	50
4	21	4	29	0.625938877	5.013179208	125	1.5	50
4	22	0	29	0.625938877	5.013179208	60	2	50
4	23	0	29	0.625938877	5.013179208	0	1	50
5	1	56	13	0.645226307	5.178147862	0	1.5	50
5	2	30	13	0.645226307	5.178147862	145	2	50
5	3	2	13	0.645226307	5.178147862	0	1.5	50
5	4	7	13	0.645226307	5.178147862	10	1.5	50
5	5	4	13	0.645226307	5.178147862	40	2.5	50
5	6	48	13	0.645226307	5.178147862	215	2.5	50
5	7	0	13	0.645226307	5.178147862	140	2.5	50
5	8	1	13	0.645226307	5.178147862	5	3	50
5	9	27	13	0.645226307	5.178147862	35	2	50
5	10	2	13	0.645226307	5.178147862	5	3	50
5	11	0	13	0.645226307	5.178147862	10	2.5	50
5	12	11	13	0.645226307	5.178147862	0	1.5	50
5	13	0	13	0.645226307	5.178147862	85	2	50
5	14	11	13	0.645226307	5.178147862	150	3	50
5	15	0	13	0.645226307	5.178147862	40	2	50
5	16	0	13	0.645226307	5.178147862	115	3	50
5	17	13	13	0.645226307	5.178147862	150	2	50
5	18	14	13	0.645226307	5.178147862	0	1	50
5	19	0	13	0.645226307	5.178147862	40	2	50
5	20	6	13	0.645226307	5.178147862	110	2.5	50
5	21	0	13	0.645226307	5.178147862	125	1.5	50
5	22	49	13	0.645226307	5.178147862	60	2	50
5	23	70	13	0.645226307	5.178147862	0	1	50
6	1	5	10	0.598945757	9.657877409	0	1.5	50
6	2	97	10	0.598945757	9.657877409	145	2	50
6	3	2	10	0.598945757	9.657877409	0	1.5	50
6	4	22	10	0.598945757	9.657877409	10	1.5	50
6	5	1	10	0.598945757	9.657877409	40	2.5	50
6	6	3	10	0.598945757	9.657877409	215	2.5	50
6	7	0	10	0.598945757	9.657877409	140	2.5	50
6	8	12	10	0.598945757	9.657877409	5	3	50
6	9	11	10	0.598945757	9.657877409	35	2	50
6	10	17	10	0.598945757	9.657877409	5	3	50
6	11	17	10	0.598945757	9.657877409	10	2.5	50
6	12	55	10	0.598945757	9.657877409	0	1.5	50
6	13	0	10	0.598945757	9.657877409	85	2	50
6	14	0	10	0.598945757	9.657877409	150	3	50
6	15	11	10	0.598945757	9.657877409	40	2	50
6	16	0	10	0.598945757	9.657877409	115	3	50
6	17	0	10	0.598945757	9.657877409	150	2	50
6	18	0	10	0.598945757	9.657877409	0	1	50
6	19	4	10	0.598945757	9.657877409	40	2	50
6	20	4	10	0.598945757	9.657877409	110	2.5	50
6	21	8	10	0.598945757	9.657877409	125	1.5	50
6	22	18	10	0.598945757	9.657877409	60	2	50
6	23	0	10	0.598945757	9.657877409	0	1	50
7	1	0	30	0.640635463	7.300269718	0	1.5	50
7	2	8	30	0.640635463	7.300269718	145	2	50
7	3	5	30	0.640635463	7.300269718	0	1.5	50
7	4	7	30	0.640635463	7.300269718	10	1.5	50
7	5	4	30	0.640635463	7.300269718	40	2.5	50
7	6	13	30	0.640635463	7.300269718	215	2.5	50
7	7	0	30	0.640635463	7.300269718	140	2.5	50
7	8	8	30	0.640635463	7.300269718	5	3	50
7	9	5	30	0.640635463	7.300269718	35	2	50
7	10	0	30	0.640635463	7.300269718	5	3	50
7	11	0	30	0.640635463	7.300269718	10	2.5	50
7	12	14	30	0.640635463	7.300269718	0	1.5	50
7	13	0	30	0.640635463	7.300269718	85	2	50
7	14	2	30	0.640635463	7.300269718	150	3	50
7	15	0	30	0.640635463	7.300269718	40	2	50
7	16	0	30	0.640635463	7.300269718	115	3	50
7	17	1	30	0.640635463	7.300269718	150	2	50
7	18	22	30	0.640635463	7.300269718	0	1	50
7	19	2	30	0.640635463	7.300269718	40	2	50
7	20	10	30	0.640635463	7.300269718	110	2.5	50
7	21	22	30	0.640635463	7.300269718	125	1.5	50
7	22	10	30	0.640635463	7.300269718	60	2	50
7	23	13	30	0.640635463	7.300269718	0	1	50
8	1	7	19	0.649148082	12.66379738	0	1.5	50
8	2	1	19	0.649148082	12.66379738	145	2	50
8	3	2	19	0.649148082	12.66379738	0	1.5	50
8	4	0	19	0.649148082	12.66379738	10	1.5	50
8	5	0	19	0.649148082	12.66379738	40	2.5	50
8	6	17	19	0.649148082	12.66379738	215	2.5	50
8	7	0	19	0.649148082	12.66379738	140	2.5	50
8	8	3	19	0.649148082	12.66379738	5	3	50
8	9	27	19	0.649148082	12.66379738	35	2	50
8	10	0	19	0.649148082	12.66379738	5	3	50
8	11	12	19	0.649148082	12.66379738	10	2.5	50
8	12	34	19	0.649148082	12.66379738	0	1.5	50
8	13	0	19	0.649148082	12.66379738	85	2	50
8	14	27	19	0.649148082	12.66379738	150	3	50
8	15	5	19	0.649148082	12.66379738	40	2	50
8	16	0	19	0.649148082	12.66379738	115	3	50
8	17	54	19	0.649148082	12.66379738	150	2	50
8	18	89	19	0.649148082	12.66379738	0	1	50
8	19	72	19	0.649148082	12.66379738	40	2	50
8	20	0	19	0.649148082	12.66379738	110	2.5	50
8	21	6	19	0.649148082	12.66379738	125	1.5	50
8	22	125	19	0.649148082	12.66379738	60	2	50
8	23	0	19	0.649148082	12.66379738	0	1	50
9	1	0	1	0.488878419	2.352340825	0	1.5	50
9	2	0	1	0.488878419	2.352340825	145	2	50
9	3	0	1	0.488878419	2.352340825	0	1.5	50
9	4	0	1	0.488878419	2.352340825	10	1.5	50
9	5	0	1	0.488878419	2.352340825	40	2.5	50
9	6	0	1	0.488878419	2.352340825	215	2.5	50
9	7	0	1	0.488878419	2.352340825	140	2.5	50
9	8	4	1	0.488878419	2.352340825	5	3	50
9	9	39	1	0.488878419	2.352340825	35	2	50
9	10	24	1	0.488878419	2.352340825	5	3	50
9	11	0	1	0.488878419	2.352340825	10	2.5	50
9	12	0	1	0.488878419	2.352340825	0	1.5	50
9	13	0	1	0.488878419	2.352340825	85	2	50
9	14	2	1	0.488878419	2.352340825	150	3	50
9	15	26	1	0.488878419	2.352340825	40	2	50
9	16	0	1	0.488878419	2.352340825	115	3	50
9	17	0	1	0.488878419	2.352340825	150	2	50
9	18	0	1	0.488878419	2.352340825	0	1	50
9	19	0	1	0.488878419	2.352340825	40	2	50
9	20	1	1	0.488878419	2.352340825	110	2.5	50
9	21	0	1	0.488878419	2.352340825	125	1.5	50
9	22	0	1	0.488878419	2.352340825	60	2	50
9	23	0	1	0.488878419	2.352340825	0	1	50
10	1	0	5	0.544090703	6.258077069	0	1.5	50
10	2	0	5	0.544090703	6.258077069	145	2	50
10	3	0	5	0.544090703	6.258077069	0	1.5	50
10	4	0	5	0.544090703	6.258077069	10	1.5	50
10	5	0	5	0.544090703	6.258077069	40	2.5	50
10	6	0	5	0.544090703	6.258077069	215	2.5	50
10	7	0	5	0.544090703	6.258077069	140	2.5	50
10	8	0	5	0.544090703	6.258077069	5	3	50
10	9	0	5	0.544090703	6.258077069	35	2	50
10	10	0	5	0.544090703	6.258077069	5	3	50
10	11	0	5	0.544090703	6.258077069	10	2.5	50
10	12	0	5	0.544090703	6.258077069	0	1.5	50
10	13	0	5	0.544090703	6.258077069	85	2	50
10	14	0	5	0.544090703	6.258077069	150	3	50
10	15	0	5	0.544090703	6.258077069	40	2	50
10	16	0	5	0.544090703	6.258077069	115	3	50
10	17	0	5	0.544090703	6.258077069	150	2	50
10	18	0	5	0.544090703	6.258077069	0	1	50
10	19	0	5	0.544090703	6.258077069	40	2	50
10	20	0	5	0.544090703	6.258077069	110	2.5	50
10	21	0	5	0.544090703	6.258077069	125	1.5	50
10	22	0	5	0.544090703	6.258077069	60	2	50
10	23	0	5	0.544090703	6.258077069	0	1	50
11	1	6	41	0.627817759	10.17763543	0	1.5	50
11	2	0	41	0.627817759	10.17763543	145	2	50
11	3	224	41	0.627817759	10.17763543	0	1.5	50
11	4	0	41	0.627817759	10.17763543	10	1.5	50
11	5	0	41	0.627817759	10.17763543	40	2.5	50
11	6	0	41	0.627817759	10.17763543	215	2.5	50
11	7	0	41	0.627817759	10.17763543	140	2.5	50
11	8	0	41	0.627817759	10.17763543	5	3	50
11	9	0	41	0.627817759	10.17763543	35	2	50
11	10	0	41	0.627817759	10.17763543	5	3	50
11	11	0	41	0.627817759	10.17763543	10	2.5	50
11	12	0	41	0.627817759	10.17763543	0	1.5	50
11	13	0	41	0.627817759	10.17763543	85	2	50
11	14	0	41	0.627817759	10.17763543	150	3	50
11	15	0	41	0.627817759	10.17763543	40	2	50
11	16	0	41	0.627817759	10.17763543	115	3	50
11	17	229	41	0.627817759	10.17763543	150	2	50
11	18	209	41	0.627817759	10.17763543	0	1	50
11	19	60	41	0.627817759	10.17763543	40	2	50
11	20	0	41	0.627817759	10.17763543	110	2.5	50
11	21	0	41	0.627817759	10.17763543	125	1.5	50
11	22	0	41	0.627817759	10.17763543	60	2	50
11	23	0	41	0.627817759	10.17763543	0	1	50
12	1	0	24	0.536086304	3.81875706	0	1.5	50
12	2	0	24	0.536086304	3.81875706	145	2	50
12	3	0	24	0.536086304	3.81875706	0	1.5	50
12	4	0	24	0.536086304	3.81875706	10	1.5	50
12	5	0	24	0.536086304	3.81875706	40	2.5	50
12	6	0	24	0.536086304	3.81875706	215	2.5	50
12	7	0	24	0.536086304	3.81875706	140	2.5	50
12	8	0	24	0.536086304	3.81875706	5	3	50
12	9	0	24	0.536086304	3.81875706	35	2	50
12	10	0	24	0.536086304	3.81875706	5	3	50
12	11	0	24	0.536086304	3.81875706	10	2.5	50
12	12	0	24	0.536086304	3.81875706	0	1.5	50
12	13	0	24	0.536086304	3.81875706	85	2	50
12	14	0	24	0.536086304	3.81875706	150	3	50
12	15	0	24	0.536086304	3.81875706	40	2	50
12	16	0	24	0.536086304	3.81875706	115	3	50
12	17	0	24	0.536086304	3.81875706	150	2	50
12	18	0	24	0.536086304	3.81875706	0	1	50
12	19	0	24	0.536086304	3.81875706	40	2	50
12	20	0	24	0.536086304	3.81875706	110	2.5	50
12	21	0	24	0.536086304	3.81875706	125	1.5	50
12	22	0	24	0.536086304	3.81875706	60	2	50
12	23	0	24	0.536086304	3.81875706	0	1	50
13	1	0	8	0.586669405	3.947152464	0	1.5	50
13	2	0	8	0.586669405	3.947152464	145	2	50
13	3	0	8	0.586669405	3.947152464	0	1.5	50
13	4	0	8	0.586669405	3.947152464	10	1.5	50
13	5	0	8	0.586669405	3.947152464	40	2.5	50
13	6	0	8	0.586669405	3.947152464	215	2.5	50
13	7	0	8	0.586669405	3.947152464	140	2.5	50
13	8	0	8	0.586669405	3.947152464	5	3	50
13	9	0	8	0.586669405	3.947152464	35	2	50
13	10	0	8	0.586669405	3.947152464	5	3	50
13	11	0	8	0.586669405	3.947152464	10	2.5	50
13	12	0	8	0.586669405	3.947152464	0	1.5	50
13	13	0	8	0.586669405	3.947152464	85	2	50
13	14	0	8	0.586669405	3.947152464	150	3	50
13	15	0	8	0.586669405	3.947152464	40	2	50
13	16	0	8	0.586669405	3.947152464	115	3	50
13	17	0	8	0.586669405	3.947152464	150	2	50
13	18	0	8	0.586669405	3.947152464	0	1	50
13	19	0	8	0.586669405	3.947152464	40	2	50
13	20	1	8	0.586669405	3.947152464	110	2.5	50
13	21	0	8	0.586669405	3.947152464	125	1.5	50
13	22	0	8	0.586669405	3.947152464	60	2	50
13	23	0	8	0.586669405	3.947152464	0	1	50
14	1	0	42	0.516125638	4.59452253	0	1.5	50
14	2	0	42	0.516125638	4.59452253	145	2	50
14	3	0	42	0.516125638	4.59452253	0	1.5	50
14	4	0	42	0.516125638	4.59452253	10	1.5	50
14	5	0	42	0.516125638	4.59452253	40	2.5	50
14	6	0	42	0.516125638	4.59452253	215	2.5	50
14	7	0	42	0.516125638	4.59452253	140	2.5	50
14	8	0	42	0.516125638	4.59452253	5	3	50
14	9	0	42	0.516125638	4.59452253	35	2	50
14	10	0	42	0.516125638	4.59452253	5	3	50
14	11	0	42	0.516125638	4.59452253	10	2.5	50
14	12	0	42	0.516125638	4.59452253	0	1.5	50
14	13	0	42	0.516125638	4.59452253	85	2	50
14	14	0	42	0.516125638	4.59452253	150	3	50
14	15	0	42	0.516125638	4.59452253	40	2	50
14	16	0	42	0.516125638	4.59452253	115	3	50
14	17	0	42	0.516125638	4.59452253	150	2	50
14	18	0	42	0.516125638	4.59452253	0	1	50
14	19	0	42	0.516125638	4.59452253	40	2	50
14	20	0	42	0.516125638	4.59452253	110	2.5	50
14	21	0	42	0.516125638	4.59452253	125	1.5	50
14	22	0	42	0.516125638	4.59452253	60	2	50
14	23	0	42	0.516125638	4.59452253	0	1	50
15	1	0	1	0.576771881	4.354332863	0	1.5	50
15	2	0	1	0.576771881	4.354332863	145	2	50
15	3	0	1	0.576771881	4.354332863	0	1.5	50
15	4	0	1	0.576771881	4.354332863	10	1.5	50
15	5	0	1	0.576771881	4.354332863	40	2.5	50
15	6	0	1	0.576771881	4.354332863	215	2.5	50
15	7	0	1	0.576771881	4.354332863	140	2.5	50
15	8	0	1	0.576771881	4.354332863	5	3	50
15	9	0	1	0.576771881	4.354332863	35	2	50
15	10	0	1	0.576771881	4.354332863	5	3	50
15	11	0	1	0.576771881	4.354332863	10	2.5	50
15	12	0	1	0.576771881	4.354332863	0	1.5	50
15	13	0	1	0.576771881	4.354332863	85	2	50
15	14	0	1	0.576771881	4.354332863	150	3	50
15	15	0	1	0.576771881	4.354332863	40	2	50
15	16	0	1	0.576771881	4.354332863	115	3	50
15	17	0	1	0.576771881	4.354332863	150	2	50
15	18	0	1	0.576771881	4.354332863	0	1	50
15	19	0	1	0.576771881	4.354332863	40	2	50
15	20	0	1	0.576771881	4.354332863	110	2.5	50
15	21	0	1	0.576771881	4.354332863	125	1.5	50
15	22	0	1	0.576771881	4.354332863	60	2	50
15	23	0	1	0.576771881	4.354332863	0	1	50
16	1	0	1	0.53745248	7.777644605	0	1.5	50
16	2	0	1	0.53745248	7.777644605	145	2	50
16	3	0	1	0.53745248	7.777644605	0	1.5	50
16	4	0	1	0.53745248	7.777644605	10	1.5	50
16	5	0	1	0.53745248	7.777644605	40	2.5	50
16	6	1	1	0.53745248	7.777644605	215	2.5	50
16	7	0	1	0.53745248	7.777644605	140	2.5	50
16	8	1	1	0.53745248	7.777644605	5	3	50
16	9	18	1	0.53745248	7.777644605	35	2	50
16	10	4	1	0.53745248	7.777644605	5	3	50
16	11	24	1	0.53745248	7.777644605	10	2.5	50
16	12	0	1	0.53745248	7.777644605	0	1.5	50
16	13	0	1	0.53745248	7.777644605	85	2	50
16	14	0	1	0.53745248	7.777644605	150	3	50
16	15	2	1	0.53745248	7.777644605	40	2	50
16	16	0	1	0.53745248	7.777644605	115	3	50
16	17	0	1	0.53745248	7.777644605	150	2	50
16	18	0	1	0.53745248	7.777644605	0	1	50
16	19	0	1	0.53745248	7.777644605	40	2	50
16	20	0	1	0.53745248	7.777644605	110	2.5	50
16	21	0	1	0.53745248	7.777644605	125	1.5	50
16	22	0	1	0.53745248	7.777644605	60	2	50
16	23	0	1	0.53745248	7.777644605	0	1	50
17	1	0	9	0.571008216	3.483114844	0	1.5	50
17	2	0	9	0.571008216	3.483114844	145	2	50
17	3	0	9	0.571008216	3.483114844	0	1.5	50
17	4	0	9	0.571008216	3.483114844	10	1.5	50
17	5	0	9	0.571008216	3.483114844	40	2.5	50
17	6	0	9	0.571008216	3.483114844	215	2.5	50
17	7	0	9	0.571008216	3.483114844	140	2.5	50
17	8	0	9	0.571008216	3.483114844	5	3	50
17	9	0	9	0.571008216	3.483114844	35	2	50
17	10	0	9	0.571008216	3.483114844	5	3	50
17	11	0	9	0.571008216	3.483114844	10	2.5	50
17	12	0	9	0.571008216	3.483114844	0	1.5	50
17	13	0	9	0.571008216	3.483114844	85	2	50
17	14	0	9	0.571008216	3.483114844	150	3	50
17	15	0	9	0.571008216	3.483114844	40	2	50
17	16	0	9	0.571008216	3.483114844	115	3	50
17	17	0	9	0.571008216	3.483114844	150	2	50
17	18	0	9	0.571008216	3.483114844	0	1	50
17	19	0	9	0.571008216	3.483114844	40	2	50
17	20	0	9	0.571008216	3.483114844	110	2.5	50
17	21	0	9	0.571008216	3.483114844	125	1.5	50
17	22	0	9	0.571008216	3.483114844	60	2	50
17	23	0	9	0.571008216	3.483114844	0	1	50
18	1	0	10	0.563544588	4.636512287	0	1.5	50
18	2	0	10	0.563544588	4.636512287	145	2	50
18	3	0	10	0.563544588	4.636512287	0	1.5	50
18	4	0	10	0.563544588	4.636512287	10	1.5	50
18	5	0	10	0.563544588	4.636512287	40	2.5	50
18	6	0	10	0.563544588	4.636512287	215	2.5	50
18	7	0	10	0.563544588	4.636512287	140	2.5	50
18	8	0	10	0.563544588	4.636512287	5	3	50
18	9	0	10	0.563544588	4.636512287	35	2	50
18	10	0	10	0.563544588	4.636512287	5	3	50
18	11	0	10	0.563544588	4.636512287	10	2.5	50
18	12	0	10	0.563544588	4.636512287	0	1.5	50
18	13	0	10	0.563544588	4.636512287	85	2	50
18	14	0	10	0.563544588	4.636512287	150	3	50
18	15	0	10	0.563544588	4.636512287	40	2	50
18	16	0	10	0.563544588	4.636512287	115	3	50
18	17	0	10	0.563544588	4.636512287	150	2	50
18	18	0	10	0.563544588	4.636512287	0	1	50
18	19	0	10	0.563544588	4.636512287	40	2	50
18	20	0	10	0.563544588	4.636512287	110	2.5	50
18	21	0	10	0.563544588	4.636512287	125	1.5	50
18	22	0	10	0.563544588	4.636512287	60	2	50
18	23	0	10	0.563544588	4.636512287	0	1	50
19	1	0	21	0.597672151	3.382094767	0	1.5	50
19	2	0	21	0.597672151	3.382094767	145	2	50
19	3	0	21	0.597672151	3.382094767	0	1.5	50
19	4	0	21	0.597672151	3.382094767	10	1.5	50
19	5	0	21	0.597672151	3.382094767	40	2.5	50
19	6	0	21	0.597672151	3.382094767	215	2.5	50
19	7	0	21	0.597672151	3.382094767	140	2.5	50
19	8	0	21	0.597672151	3.382094767	5	3	50
19	9	0	21	0.597672151	3.382094767	35	2	50
19	10	0	21	0.597672151	3.382094767	5	3	50
19	11	0	21	0.597672151	3.382094767	10	2.5	50
19	12	0	21	0.597672151	3.382094767	0	1.5	50
19	13	0	21	0.597672151	3.382094767	85	2	50
19	14	0	21	0.597672151	3.382094767	150	3	50
19	15	0	21	0.597672151	3.382094767	40	2	50
19	16	0	21	0.597672151	3.382094767	115	3	50
19	17	0	21	0.597672151	3.382094767	150	2	50
19	18	0	21	0.597672151	3.382094767	0	1	50
19	19	0	21	0.597672151	3.382094767	40	2	50
19	20	0	21	0.597672151	3.382094767	110	2.5	50
19	21	0	21	0.597672151	3.382094767	125	1.5	50
19	22	0	21	0.597672151	3.382094767	60	2	50
19	23	0	21	0.597672151	3.382094767	0	1	50
20	1	0	6	0.569907884	5.202899758	0	1.5	50
20	2	0	6	0.569907884	5.202899758	145	2	50
20	3	0	6	0.569907884	5.202899758	0	1.5	50
20	4	0	6	0.569907884	5.202899758	10	1.5	50
20	5	0	6	0.569907884	5.202899758	40	2.5	50
20	6	0	6	0.569907884	5.202899758	215	2.5	50
20	7	0	6	0.569907884	5.202899758	140	2.5	50
20	8	0	6	0.569907884	5.202899758	5	3	50
20	9	0	6	0.569907884	5.202899758	35	2	50
20	10	0	6	0.569907884	5.202899758	5	3	50
20	11	0	6	0.569907884	5.202899758	10	2.5	50
20	12	0	6	0.569907884	5.202899758	0	1.5	50
20	13	0	6	0.569907884	5.202899758	85	2	50
20	14	0	6	0.569907884	5.202899758	150	3	50
20	15	0	6	0.569907884	5.202899758	40	2	50
20	16	0	6	0.569907884	5.202899758	115	3	50
20	17	0	6	0.569907884	5.202899758	150	2	50
20	18	0	6	0.569907884	5.202899758	0	1	50
20	19	0	6	0.569907884	5.202899758	40	2	50
20	20	0	6	0.569907884	5.202899758	110	2.5	50
20	21	0	6	0.569907884	5.202899758	125	1.5	50
20	22	0	6	0.569907884	5.202899758	60	2	50
20	23	0	6	0.569907884	5.202899758	0	1	50
21	1	0	10	0.56629189	13.26284117	0	1.5	50
21	2	0	10	0.56629189	13.26284117	145	2	50
21	3	0	10	0.56629189	13.26284117	0	1.5	50
21	4	0	10	0.56629189	13.26284117	10	1.5	50
21	5	0	10	0.56629189	13.26284117	40	2.5	50
21	6	0	10	0.56629189	13.26284117	215	2.5	50
21	7	0	10	0.56629189	13.26284117	140	2.5	50
21	8	0	10	0.56629189	13.26284117	5	3	50
21	9	0	10	0.56629189	13.26284117	35	2	50
21	10	0	10	0.56629189	13.26284117	5	3	50
21	11	0	10	0.56629189	13.26284117	10	2.5	50
21	12	0	10	0.56629189	13.26284117	0	1.5	50
21	13	0	10	0.56629189	13.26284117	85	2	50
21	14	0	10	0.56629189	13.26284117	150	3	50
21	15	0	10	0.56629189	13.26284117	40	2	50
21	16	0	10	0.56629189	13.26284117	115	3	50
21	17	0	10	0.56629189	13.26284117	150	2	50
21	18	0	10	0.56629189	13.26284117	0	1	50
21	19	0	10	0.56629189	13.26284117	40	2	50
21	20	0	10	0.56629189	13.26284117	110	2.5	50
21	21	0	10	0.56629189	13.26284117	125	1.5	50
21	22	0	10	0.56629189	13.26284117	60	2	50
21	23	0	10	0.56629189	13.26284117	0	1	50
22	1	0	15	0.599022687	5.249305264	0	1.5	50
22	2	0	15	0.599022687	5.249305264	145	2	50
22	3	0	15	0.599022687	5.249305264	0	1.5	50
22	4	0	15	0.599022687	5.249305264	10	1.5	50
22	5	0	15	0.599022687	5.249305264	40	2.5	50
22	6	0	15	0.599022687	5.249305264	215	2.5	50
22	7	3	15	0.599022687	5.249305264	140	2.5	50
22	8	0	15	0.599022687	5.249305264	5	3	50
22	9	0	15	0.599022687	5.249305264	35	2	50
22	10	0	15	0.599022687	5.249305264	5	3	50
22	11	0	15	0.599022687	5.249305264	10	2.5	50
22	12	0	15	0.599022687	5.249305264	0	1.5	50
22	13	1	15	0.599022687	5.249305264	85	2	50
22	14	0	15	0.599022687	5.249305264	150	3	50
22	15	0	15	0.599022687	5.249305264	40	2	50
22	16	0	15	0.599022687	5.249305264	115	3	50
22	17	0	15	0.599022687	5.249305264	150	2	50
22	18	0	15	0.599022687	5.249305264	0	1	50
22	19	0	15	0.599022687	5.249305264	40	2	50
22	20	0	15	0.599022687	5.249305264	110	2.5	50
22	21	0	15	0.599022687	5.249305264	125	1.5	50
22	22	0	15	0.599022687	5.249305264	60	2	50
22	23	0	15	0.599022687	5.249305264	0	1	50
23	1	0	6	0.581375088	5.958041938	0	1.5	50
23	2	0	6	0.581375088	5.958041938	145	2	50
23	3	0	6	0.581375088	5.958041938	0	1.5	50
23	4	0	6	0.581375088	5.958041938	10	1.5	50
23	5	0	6	0.581375088	5.958041938	40	2.5	50
23	6	0	6	0.581375088	5.958041938	215	2.5	50
23	7	0	6	0.581375088	5.958041938	140	2.5	50
23	8	0	6	0.581375088	5.958041938	5	3	50
23	9	0	6	0.581375088	5.958041938	35	2	50
23	10	0	6	0.581375088	5.958041938	5	3	50
23	11	0	6	0.581375088	5.958041938	10	2.5	50
23	12	0	6	0.581375088	5.958041938	0	1.5	50
23	13	0	6	0.581375088	5.958041938	85	2	50
23	14	0	6	0.581375088	5.958041938	150	3	50
23	15	0	6	0.581375088	5.958041938	40	2	50
23	16	0	6	0.581375088	5.958041938	115	3	50
23	17	0	6	0.581375088	5.958041938	150	2	50
23	18	0	6	0.581375088	5.958041938	0	1	50
23	19	0	6	0.581375088	5.958041938	40	2	50
23	20	0	6	0.581375088	5.958041938	110	2.5	50
23	21	0	6	0.581375088	5.958041938	125	1.5	50
23	22	0	6	0.581375088	5.958041938	60	2	50
23	23	0	6	0.581375088	5.958041938	0	1	50
24	1	0	295	0.558219834	5.58820388	0	1.5	50
24	2	0	295	0.558219834	5.58820388	145	2	50
24	3	0	295	0.558219834	5.58820388	0	1.5	50
24	4	0	295	0.558219834	5.58820388	10	1.5	50
24	5	0	295	0.558219834	5.58820388	40	2.5	50
24	6	0	295	0.558219834	5.58820388	215	2.5	50
24	7	0	295	0.558219834	5.58820388	140	2.5	50
24	8	0	295	0.558219834	5.58820388	5	3	50
24	9	0	295	0.558219834	5.58820388	35	2	50
24	10	0	295	0.558219834	5.58820388	5	3	50
24	11	0	295	0.558219834	5.58820388	10	2.5	50
24	12	0	295	0.558219834	5.58820388	0	1.5	50
24	13	0	295	0.558219834	5.58820388	85	2	50
24	14	0	295	0.558219834	5.58820388	150	3	50
24	15	0	295	0.558219834	5.58820388	40	2	50
24	16	0	295	0.558219834	5.58820388	115	3	50
24	17	0	295	0.558219834	5.58820388	150	2	50
24	18	0	295	0.558219834	5.58820388	0	1	50
24	19	0	295	0.558219834	5.58820388	40	2	50
24	20	0	295	0.558219834	5.58820388	110	2.5	50
24	21	0	295	0.558219834	5.58820388	125	1.5	50
24	22	0	295	0.558219834	5.58820388	60	2	50
24	23	0	295	0.558219834	5.58820388	0	1	50
25	1	0	14	0.615472682	5.623933071	0	1.5	50
25	2	0	14	0.615472682	5.623933071	145	2	50
25	3	0	14	0.615472682	5.623933071	0	1.5	50
25	4	0	14	0.615472682	5.623933071	10	1.5	50
25	5	0	14	0.615472682	5.623933071	40	2.5	50
25	6	0	14	0.615472682	5.623933071	215	2.5	50
25	7	45	14	0.615472682	5.623933071	140	2.5	50
25	8	0	14	0.615472682	5.623933071	5	3	50
25	9	0	14	0.615472682	5.623933071	35	2	50
25	10	0	14	0.615472682	5.623933071	5	3	50
25	11	0	14	0.615472682	5.623933071	10	2.5	50
25	12	0	14	0.615472682	5.623933071	0	1.5	50
25	13	14	14	0.615472682	5.623933071	85	2	50
25	14	0	14	0.615472682	5.623933071	150	3	50
25	15	0	14	0.615472682	5.623933071	40	2	50
25	16	0	14	0.615472682	5.623933071	115	3	50
25	17	0	14	0.615472682	5.623933071	150	2	50
25	18	0	14	0.615472682	5.623933071	0	1	50
25	19	0	14	0.615472682	5.623933071	40	2	50
25	20	0	14	0.615472682	5.623933071	110	2.5	50
25	21	0	14	0.615472682	5.623933071	125	1.5	50
25	22	0	14	0.615472682	5.623933071	60	2	50
25	23	0	14	0.615472682	5.623933071	0	1	50
1	1	0	99	0.652415804	8.674991663	0	1.5	75
1	2	0	99	0.652415804	8.674991663	145	2	75
1	3	0	99	0.652415804	8.674991663	0	1.5	75
1	4	0	99	0.652415804	8.674991663	10	1.5	75
1	5	0	99	0.652415804	8.674991663	40	2.5	75
1	6	0	99	0.652415804	8.674991663	215	2.5	75
1	7	0	99	0.652415804	8.674991663	140	2.5	75
1	8	0	99	0.652415804	8.674991663	5	3	75
1	9	0	99	0.652415804	8.674991663	35	2	75
1	10	0	99	0.652415804	8.674991663	5	3	75
1	11	0	99	0.652415804	8.674991663	10	2.5	75
1	12	0	99	0.652415804	8.674991663	0	1.5	75
1	13	7	99	0.652415804	8.674991663	85	2	75
1	14	0	99	0.652415804	8.674991663	150	3	75
1	15	0	99	0.652415804	8.674991663	40	2	75
1	16	0	99	0.652415804	8.674991663	115	3	75
1	17	0	99	0.652415804	8.674991663	150	2	75
1	18	0	99	0.652415804	8.674991663	0	1	75
1	19	0	99	0.652415804	8.674991663	40	2	75
1	20	0	99	0.652415804	8.674991663	110	2.5	75
1	21	0	99	0.652415804	8.674991663	125	1.5	75
1	22	0	99	0.652415804	8.674991663	60	2	75
1	23	0	99	0.652415804	8.674991663	0	1	75
2	1	0	9	0.667006953	6.204060402	0	1.5	75
2	2	0	9	0.667006953	6.204060402	145	2	75
2	3	0	9	0.667006953	6.204060402	0	1.5	75
2	4	0	9	0.667006953	6.204060402	10	1.5	75
2	5	0	9	0.667006953	6.204060402	40	2.5	75
2	6	0	9	0.667006953	6.204060402	215	2.5	75
2	7	508	9	0.667006953	6.204060402	140	2.5	75
2	8	0	9	0.667006953	6.204060402	5	3	75
2	9	0	9	0.667006953	6.204060402	35	2	75
2	10	0	9	0.667006953	6.204060402	5	3	75
2	11	0	9	0.667006953	6.204060402	10	2.5	75
2	12	0	9	0.667006953	6.204060402	0	1.5	75
2	13	514	9	0.667006953	6.204060402	85	2	75
2	14	0	9	0.667006953	6.204060402	150	3	75
2	15	0	9	0.667006953	6.204060402	40	2	75
2	16	221	9	0.667006953	6.204060402	115	3	75
2	17	0	9	0.667006953	6.204060402	150	2	75
2	18	0	9	0.667006953	6.204060402	0	1	75
2	19	0	9	0.667006953	6.204060402	40	2	75
2	20	73	9	0.667006953	6.204060402	110	2.5	75
2	21	0	9	0.667006953	6.204060402	125	1.5	75
2	22	0	9	0.667006953	6.204060402	60	2	75
2	23	0	9	0.667006953	6.204060402	0	1	75
3	1	0	1	0.618902619	5.289312577	0	1.5	75
3	2	0	1	0.618902619	5.289312577	145	2	75
3	3	1	1	0.618902619	5.289312577	0	1.5	75
3	4	3	1	0.618902619	5.289312577	10	1.5	75
3	5	21	1	0.618902619	5.289312577	40	2.5	75
3	6	16	1	0.618902619	5.289312577	215	2.5	75
3	7	0	1	0.618902619	5.289312577	140	2.5	75
3	8	152	1	0.618902619	5.289312577	5	3	75
3	9	147	1	0.618902619	5.289312577	35	2	75
3	10	0	1	0.618902619	5.289312577	5	3	75
3	11	113	1	0.618902619	5.289312577	10	2.5	75
3	12	104	1	0.618902619	5.289312577	0	1.5	75
3	13	1	1	0.618902619	5.289312577	85	2	75
3	14	0	1	0.618902619	5.289312577	150	3	75
3	15	0	1	0.618902619	5.289312577	40	2	75
3	16	0	1	0.618902619	5.289312577	115	3	75
3	17	1	1	0.618902619	5.289312577	150	2	75
3	18	0	1	0.618902619	5.289312577	0	1	75
3	19	6	1	0.618902619	5.289312577	40	2	75
3	20	0	1	0.618902619	5.289312577	110	2.5	75
3	21	0	1	0.618902619	5.289312577	125	1.5	75
3	22	16	1	0.618902619	5.289312577	60	2	75
3	23	67	1	0.618902619	5.289312577	0	1	75
4	1	3	29	0.621460346	5.732931509	0	1.5	75
4	2	24	29	0.621460346	5.732931509	145	2	75
4	3	66	29	0.621460346	5.732931509	0	1.5	75
4	4	2	29	0.621460346	5.732931509	10	1.5	75
4	5	4	29	0.621460346	5.732931509	40	2.5	75
4	6	53	29	0.621460346	5.732931509	215	2.5	75
4	7	0	29	0.621460346	5.732931509	140	2.5	75
4	8	0	29	0.621460346	5.732931509	5	3	75
4	9	2	29	0.621460346	5.732931509	35	2	75
4	10	25	29	0.621460346	5.732931509	5	3	75
4	11	1	29	0.621460346	5.732931509	10	2.5	75
4	12	0	29	0.621460346	5.732931509	0	1.5	75
4	13	1	29	0.621460346	5.732931509	85	2	75
4	14	2	29	0.621460346	5.732931509	150	3	75
4	15	0	29	0.621460346	5.732931509	40	2	75
4	16	0	29	0.621460346	5.732931509	115	3	75
4	17	0	29	0.621460346	5.732931509	150	2	75
4	18	0	29	0.621460346	5.732931509	0	1	75
4	19	0	29	0.621460346	5.732931509	40	2	75
4	20	38	29	0.621460346	5.732931509	110	2.5	75
4	21	7	29	0.621460346	5.732931509	125	1.5	75
4	22	3	29	0.621460346	5.732931509	60	2	75
4	23	0	29	0.621460346	5.732931509	0	1	75
5	1	63	13	0.641352443	5.183461363	0	1.5	75
5	2	51	13	0.641352443	5.183461363	145	2	75
5	3	2	13	0.641352443	5.183461363	0	1.5	75
5	4	16	13	0.641352443	5.183461363	10	1.5	75
5	5	13	13	0.641352443	5.183461363	40	2.5	75
5	6	78	13	0.641352443	5.183461363	215	2.5	75
5	7	0	13	0.641352443	5.183461363	140	2.5	75
5	8	13	13	0.641352443	5.183461363	5	3	75
5	9	38	13	0.641352443	5.183461363	35	2	75
5	10	9	13	0.641352443	5.183461363	5	3	75
5	11	7	13	0.641352443	5.183461363	10	2.5	75
5	12	15	13	0.641352443	5.183461363	0	1.5	75
5	13	0	13	0.641352443	5.183461363	85	2	75
5	14	29	13	0.641352443	5.183461363	150	3	75
5	15	0	13	0.641352443	5.183461363	40	2	75
5	16	0	13	0.641352443	5.183461363	115	3	75
5	17	35	13	0.641352443	5.183461363	150	2	75
5	18	23	13	0.641352443	5.183461363	0	1	75
5	19	0	13	0.641352443	5.183461363	40	2	75
5	20	10	13	0.641352443	5.183461363	110	2.5	75
5	21	2	13	0.641352443	5.183461363	125	1.5	75
5	22	81	13	0.641352443	5.183461363	60	2	75
5	23	132	13	0.641352443	5.183461363	0	1	75
6	1	10	10	0.595280458	8.880772079	0	1.5	75
6	2	190	10	0.595280458	8.880772079	145	2	75
6	3	18	10	0.595280458	8.880772079	0	1.5	75
6	4	51	10	0.595280458	8.880772079	10	1.5	75
6	5	9	10	0.595280458	8.880772079	40	2.5	75
6	6	14	10	0.595280458	8.880772079	215	2.5	75
6	7	0	10	0.595280458	8.880772079	140	2.5	75
6	8	17	10	0.595280458	8.880772079	5	3	75
6	9	34	10	0.595280458	8.880772079	35	2	75
6	10	36	10	0.595280458	8.880772079	5	3	75
6	11	46	10	0.595280458	8.880772079	10	2.5	75
6	12	95	10	0.595280458	8.880772079	0	1.5	75
6	13	0	10	0.595280458	8.880772079	85	2	75
6	14	0	10	0.595280458	8.880772079	150	3	75
6	15	23	10	0.595280458	8.880772079	40	2	75
6	16	0	10	0.595280458	8.880772079	115	3	75
6	17	0	10	0.595280458	8.880772079	150	2	75
6	18	0	10	0.595280458	8.880772079	0	1	75
6	19	8	10	0.595280458	8.880772079	40	2	75
6	20	7	10	0.595280458	8.880772079	110	2.5	75
6	21	13	10	0.595280458	8.880772079	125	1.5	75
6	22	33	10	0.595280458	8.880772079	60	2	75
6	23	0	10	0.595280458	8.880772079	0	1	75
7	1	0	30	0.640093317	7.598169344	0	1.5	75
7	2	19	30	0.640093317	7.598169344	145	2	75
7	3	16	30	0.640093317	7.598169344	0	1.5	75
7	4	52	30	0.640093317	7.598169344	10	1.5	75
7	5	11	30	0.640093317	7.598169344	40	2.5	75
7	6	34	30	0.640093317	7.598169344	215	2.5	75
7	7	0	30	0.640093317	7.598169344	140	2.5	75
7	8	22	30	0.640093317	7.598169344	5	3	75
7	9	11	30	0.640093317	7.598169344	35	2	75
7	10	1	30	0.640093317	7.598169344	5	3	75
7	11	1	30	0.640093317	7.598169344	10	2.5	75
7	12	28	30	0.640093317	7.598169344	0	1.5	75
7	13	0	30	0.640093317	7.598169344	85	2	75
7	14	3	30	0.640093317	7.598169344	150	3	75
7	15	0	30	0.640093317	7.598169344	40	2	75
7	16	0	30	0.640093317	7.598169344	115	3	75
7	17	2	30	0.640093317	7.598169344	150	2	75
7	18	34	30	0.640093317	7.598169344	0	1	75
7	19	6	30	0.640093317	7.598169344	40	2	75
7	20	16	30	0.640093317	7.598169344	110	2.5	75
7	21	61	30	0.640093317	7.598169344	125	1.5	75
7	22	17	30	0.640093317	7.598169344	60	2	75
7	23	57	30	0.640093317	7.598169344	0	1	75
8	1	18	19	0.645682765	12.48895902	0	1.5	75
8	2	3	19	0.645682765	12.48895902	145	2	75
8	3	21	19	0.645682765	12.48895902	0	1.5	75
8	4	0	19	0.645682765	12.48895902	10	1.5	75
8	5	2	19	0.645682765	12.48895902	40	2.5	75
8	6	31	19	0.645682765	12.48895902	215	2.5	75
8	7	0	19	0.645682765	12.48895902	140	2.5	75
8	8	19	19	0.645682765	12.48895902	5	3	75
8	9	73	19	0.645682765	12.48895902	35	2	75
8	10	0	19	0.645682765	12.48895902	5	3	75
8	11	33	19	0.645682765	12.48895902	10	2.5	75
8	12	47	19	0.645682765	12.48895902	0	1.5	75
8	13	0	19	0.645682765	12.48895902	85	2	75
8	14	46	19	0.645682765	12.48895902	150	3	75
8	15	11	19	0.645682765	12.48895902	40	2	75
8	16	0	19	0.645682765	12.48895902	115	3	75
8	17	97	19	0.645682765	12.48895902	150	2	75
8	18	140	19	0.645682765	12.48895902	0	1	75
8	19	127	19	0.645682765	12.48895902	40	2	75
8	20	3	19	0.645682765	12.48895902	110	2.5	75
8	21	23	19	0.645682765	12.48895902	125	1.5	75
8	22	180	19	0.645682765	12.48895902	60	2	75
8	23	2	19	0.645682765	12.48895902	0	1	75
9	1	1	1	0.491677863	2.314939282	0	1.5	75
9	2	0	1	0.491677863	2.314939282	145	2	75
9	3	0	1	0.491677863	2.314939282	0	1.5	75
9	4	0	1	0.491677863	2.314939282	10	1.5	75
9	5	0	1	0.491677863	2.314939282	40	2.5	75
9	6	0	1	0.491677863	2.314939282	215	2.5	75
9	7	0	1	0.491677863	2.314939282	140	2.5	75
9	8	12	1	0.491677863	2.314939282	5	3	75
9	9	52	1	0.491677863	2.314939282	35	2	75
9	10	97	1	0.491677863	2.314939282	5	3	75
9	11	0	1	0.491677863	2.314939282	10	2.5	75
9	12	0	1	0.491677863	2.314939282	0	1.5	75
9	13	0	1	0.491677863	2.314939282	85	2	75
9	14	8	1	0.491677863	2.314939282	150	3	75
9	15	48	1	0.491677863	2.314939282	40	2	75
9	16	0	1	0.491677863	2.314939282	115	3	75
9	17	0	1	0.491677863	2.314939282	150	2	75
9	18	0	1	0.491677863	2.314939282	0	1	75
9	19	0	1	0.491677863	2.314939282	40	2	75
9	20	1	1	0.491677863	2.314939282	110	2.5	75
9	21	0	1	0.491677863	2.314939282	125	1.5	75
9	22	0	1	0.491677863	2.314939282	60	2	75
9	23	0	1	0.491677863	2.314939282	0	1	75
10	1	0	5	0.542923488	6.409194935	0	1.5	75
10	2	0	5	0.542923488	6.409194935	145	2	75
10	3	0	5	0.542923488	6.409194935	0	1.5	75
10	4	0	5	0.542923488	6.409194935	10	1.5	75
10	5	0	5	0.542923488	6.409194935	40	2.5	75
10	6	0	5	0.542923488	6.409194935	215	2.5	75
10	7	0	5	0.542923488	6.409194935	140	2.5	75
10	8	0	5	0.542923488	6.409194935	5	3	75
10	9	0	5	0.542923488	6.409194935	35	2	75
10	10	0	5	0.542923488	6.409194935	5	3	75
10	11	0	5	0.542923488	6.409194935	10	2.5	75
10	12	0	5	0.542923488	6.409194935	0	1.5	75
10	13	0	5	0.542923488	6.409194935	85	2	75
10	14	0	5	0.542923488	6.409194935	150	3	75
10	15	0	5	0.542923488	6.409194935	40	2	75
10	16	0	5	0.542923488	6.409194935	115	3	75
10	17	0	5	0.542923488	6.409194935	150	2	75
10	18	0	5	0.542923488	6.409194935	0	1	75
10	19	0	5	0.542923488	6.409194935	40	2	75
10	20	0	5	0.542923488	6.409194935	110	2.5	75
10	21	0	5	0.542923488	6.409194935	125	1.5	75
10	22	0	5	0.542923488	6.409194935	60	2	75
10	23	0	5	0.542923488	6.409194935	0	1	75
11	1	13	41	0.631416279	10.06531083	0	1.5	75
11	2	0	41	0.631416279	10.06531083	145	2	75
11	3	509	41	0.631416279	10.06531083	0	1.5	75
11	4	0	41	0.631416279	10.06531083	10	1.5	75
11	5	0	41	0.631416279	10.06531083	40	2.5	75
11	6	0	41	0.631416279	10.06531083	215	2.5	75
11	7	0	41	0.631416279	10.06531083	140	2.5	75
11	8	3	41	0.631416279	10.06531083	5	3	75
11	9	0	41	0.631416279	10.06531083	35	2	75
11	10	0	41	0.631416279	10.06531083	5	3	75
11	11	0	41	0.631416279	10.06531083	10	2.5	75
11	12	0	41	0.631416279	10.06531083	0	1.5	75
11	13	0	41	0.631416279	10.06531083	85	2	75
11	14	0	41	0.631416279	10.06531083	150	3	75
11	15	0	41	0.631416279	10.06531083	40	2	75
11	16	0	41	0.631416279	10.06531083	115	3	75
11	17	445	41	0.631416279	10.06531083	150	2	75
11	18	365	41	0.631416279	10.06531083	0	1	75
11	19	105	41	0.631416279	10.06531083	40	2	75
11	20	0	41	0.631416279	10.06531083	110	2.5	75
11	21	0	41	0.631416279	10.06531083	125	1.5	75
11	22	0	41	0.631416279	10.06531083	60	2	75
11	23	0	41	0.631416279	10.06531083	0	1	75
12	1	0	24	0.540717193	3.941688723	0	1.5	75
12	2	0	24	0.540717193	3.941688723	145	2	75
12	3	0	24	0.540717193	3.941688723	0	1.5	75
12	4	0	24	0.540717193	3.941688723	10	1.5	75
12	5	0	24	0.540717193	3.941688723	40	2.5	75
12	6	0	24	0.540717193	3.941688723	215	2.5	75
12	7	0	24	0.540717193	3.941688723	140	2.5	75
12	8	0	24	0.540717193	3.941688723	5	3	75
12	9	0	24	0.540717193	3.941688723	35	2	75
12	10	0	24	0.540717193	3.941688723	5	3	75
12	11	0	24	0.540717193	3.941688723	10	2.5	75
12	12	0	24	0.540717193	3.941688723	0	1.5	75
12	13	0	24	0.540717193	3.941688723	85	2	75
12	14	0	24	0.540717193	3.941688723	150	3	75
12	15	0	24	0.540717193	3.941688723	40	2	75
12	16	0	24	0.540717193	3.941688723	115	3	75
12	17	0	24	0.540717193	3.941688723	150	2	75
12	18	0	24	0.540717193	3.941688723	0	1	75
12	19	0	24	0.540717193	3.941688723	40	2	75
12	20	0	24	0.540717193	3.941688723	110	2.5	75
12	21	0	24	0.540717193	3.941688723	125	1.5	75
12	22	0	24	0.540717193	3.941688723	60	2	75
12	23	0	24	0.540717193	3.941688723	0	1	75
13	1	0	8	0.59144599	4.121652475	0	1.5	75
13	2	0	8	0.59144599	4.121652475	145	2	75
13	3	0	8	0.59144599	4.121652475	0	1.5	75
13	4	0	8	0.59144599	4.121652475	10	1.5	75
13	5	0	8	0.59144599	4.121652475	40	2.5	75
13	6	0	8	0.59144599	4.121652475	215	2.5	75
13	7	0	8	0.59144599	4.121652475	140	2.5	75
13	8	0	8	0.59144599	4.121652475	5	3	75
13	9	0	8	0.59144599	4.121652475	35	2	75
13	10	0	8	0.59144599	4.121652475	5	3	75
13	11	0	8	0.59144599	4.121652475	10	2.5	75
13	12	0	8	0.59144599	4.121652475	0	1.5	75
13	13	0	8	0.59144599	4.121652475	85	2	75
13	14	0	8	0.59144599	4.121652475	150	3	75
13	15	0	8	0.59144599	4.121652475	40	2	75
13	16	0	8	0.59144599	4.121652475	115	3	75
13	17	0	8	0.59144599	4.121652475	150	2	75
13	18	0	8	0.59144599	4.121652475	0	1	75
13	19	0	8	0.59144599	4.121652475	40	2	75
13	20	1	8	0.59144599	4.121652475	110	2.5	75
13	21	0	8	0.59144599	4.121652475	125	1.5	75
13	22	0	8	0.59144599	4.121652475	60	2	75
13	23	0	8	0.59144599	4.121652475	0	1	75
14	1	0	42	0.523531836	4.596934029	0	1.5	75
14	2	0	42	0.523531836	4.596934029	145	2	75
14	3	0	42	0.523531836	4.596934029	0	1.5	75
14	4	0	42	0.523531836	4.596934029	10	1.5	75
14	5	0	42	0.523531836	4.596934029	40	2.5	75
14	6	0	42	0.523531836	4.596934029	215	2.5	75
14	7	0	42	0.523531836	4.596934029	140	2.5	75
14	8	0	42	0.523531836	4.596934029	5	3	75
14	9	0	42	0.523531836	4.596934029	35	2	75
14	10	0	42	0.523531836	4.596934029	5	3	75
14	11	0	42	0.523531836	4.596934029	10	2.5	75
14	12	0	42	0.523531836	4.596934029	0	1.5	75
14	13	0	42	0.523531836	4.596934029	85	2	75
14	14	0	42	0.523531836	4.596934029	150	3	75
14	15	0	42	0.523531836	4.596934029	40	2	75
14	16	0	42	0.523531836	4.596934029	115	3	75
14	17	0	42	0.523531836	4.596934029	150	2	75
14	18	0	42	0.523531836	4.596934029	0	1	75
14	19	0	42	0.523531836	4.596934029	40	2	75
14	20	0	42	0.523531836	4.596934029	110	2.5	75
14	21	0	42	0.523531836	4.596934029	125	1.5	75
14	22	0	42	0.523531836	4.596934029	60	2	75
14	23	0	42	0.523531836	4.596934029	0	1	75
15	1	0	1	0.574958862	5.039745474	0	1.5	75
15	2	0	1	0.574958862	5.039745474	145	2	75
15	3	0	1	0.574958862	5.039745474	0	1.5	75
15	4	0	1	0.574958862	5.039745474	10	1.5	75
15	5	0	1	0.574958862	5.039745474	40	2.5	75
15	6	0	1	0.574958862	5.039745474	215	2.5	75
15	7	0	1	0.574958862	5.039745474	140	2.5	75
15	8	0	1	0.574958862	5.039745474	5	3	75
15	9	0	1	0.574958862	5.039745474	35	2	75
15	10	0	1	0.574958862	5.039745474	5	3	75
15	11	0	1	0.574958862	5.039745474	10	2.5	75
15	12	0	1	0.574958862	5.039745474	0	1.5	75
15	13	0	1	0.574958862	5.039745474	85	2	75
15	14	0	1	0.574958862	5.039745474	150	3	75
15	15	0	1	0.574958862	5.039745474	40	2	75
15	16	0	1	0.574958862	5.039745474	115	3	75
15	17	0	1	0.574958862	5.039745474	150	2	75
15	18	0	1	0.574958862	5.039745474	0	1	75
15	19	0	1	0.574958862	5.039745474	40	2	75
15	20	0	1	0.574958862	5.039745474	110	2.5	75
15	21	0	1	0.574958862	5.039745474	125	1.5	75
15	22	0	1	0.574958862	5.039745474	60	2	75
15	23	0	1	0.574958862	5.039745474	0	1	75
16	1	1	1	0.532120134	7.97019894	0	1.5	75
16	2	0	1	0.532120134	7.97019894	145	2	75
16	3	0	1	0.532120134	7.97019894	0	1.5	75
16	4	0	1	0.532120134	7.97019894	10	1.5	75
16	5	0	1	0.532120134	7.97019894	40	2.5	75
16	6	7	1	0.532120134	7.97019894	215	2.5	75
16	7	0	1	0.532120134	7.97019894	140	2.5	75
16	8	1	1	0.532120134	7.97019894	5	3	75
16	9	21	1	0.532120134	7.97019894	35	2	75
16	10	5	1	0.532120134	7.97019894	5	3	75
16	11	42	1	0.532120134	7.97019894	10	2.5	75
16	12	4	1	0.532120134	7.97019894	0	1.5	75
16	13	0	1	0.532120134	7.97019894	85	2	75
16	14	0	1	0.532120134	7.97019894	150	3	75
16	15	10	1	0.532120134	7.97019894	40	2	75
16	16	0	1	0.532120134	7.97019894	115	3	75
16	17	0	1	0.532120134	7.97019894	150	2	75
16	18	0	1	0.532120134	7.97019894	0	1	75
16	19	0	1	0.532120134	7.97019894	40	2	75
16	20	0	1	0.532120134	7.97019894	110	2.5	75
16	21	0	1	0.532120134	7.97019894	125	1.5	75
16	22	0	1	0.532120134	7.97019894	60	2	75
16	23	0	1	0.532120134	7.97019894	0	1	75
17	1	0	9	0.56708275	3.47158107	0	1.5	75
17	2	0	9	0.56708275	3.47158107	145	2	75
17	3	0	9	0.56708275	3.47158107	0	1.5	75
17	4	0	9	0.56708275	3.47158107	10	1.5	75
17	5	0	9	0.56708275	3.47158107	40	2.5	75
17	6	0	9	0.56708275	3.47158107	215	2.5	75
17	7	0	9	0.56708275	3.47158107	140	2.5	75
17	8	0	9	0.56708275	3.47158107	5	3	75
17	9	0	9	0.56708275	3.47158107	35	2	75
17	10	0	9	0.56708275	3.47158107	5	3	75
17	11	0	9	0.56708275	3.47158107	10	2.5	75
17	12	0	9	0.56708275	3.47158107	0	1.5	75
17	13	0	9	0.56708275	3.47158107	85	2	75
17	14	0	9	0.56708275	3.47158107	150	3	75
17	15	0	9	0.56708275	3.47158107	40	2	75
17	16	0	9	0.56708275	3.47158107	115	3	75
17	17	0	9	0.56708275	3.47158107	150	2	75
17	18	0	9	0.56708275	3.47158107	0	1	75
17	19	0	9	0.56708275	3.47158107	40	2	75
17	20	0	9	0.56708275	3.47158107	110	2.5	75
17	21	0	9	0.56708275	3.47158107	125	1.5	75
17	22	0	9	0.56708275	3.47158107	60	2	75
17	23	0	9	0.56708275	3.47158107	0	1	75
18	1	0	10	0.563248835	4.681405495	0	1.5	75
18	2	0	10	0.563248835	4.681405495	145	2	75
18	3	0	10	0.563248835	4.681405495	0	1.5	75
18	4	0	10	0.563248835	4.681405495	10	1.5	75
18	5	0	10	0.563248835	4.681405495	40	2.5	75
18	6	0	10	0.563248835	4.681405495	215	2.5	75
18	7	0	10	0.563248835	4.681405495	140	2.5	75
18	8	0	10	0.563248835	4.681405495	5	3	75
18	9	0	10	0.563248835	4.681405495	35	2	75
18	10	0	10	0.563248835	4.681405495	5	3	75
18	11	0	10	0.563248835	4.681405495	10	2.5	75
18	12	0	10	0.563248835	4.681405495	0	1.5	75
18	13	0	10	0.563248835	4.681405495	85	2	75
18	14	0	10	0.563248835	4.681405495	150	3	75
18	15	0	10	0.563248835	4.681405495	40	2	75
18	16	0	10	0.563248835	4.681405495	115	3	75
18	17	0	10	0.563248835	4.681405495	150	2	75
18	18	0	10	0.563248835	4.681405495	0	1	75
18	19	0	10	0.563248835	4.681405495	40	2	75
18	20	0	10	0.563248835	4.681405495	110	2.5	75
18	21	0	10	0.563248835	4.681405495	125	1.5	75
18	22	0	10	0.563248835	4.681405495	60	2	75
18	23	0	10	0.563248835	4.681405495	0	1	75
19	1	0	21	0.596256784	3.407866869	0	1.5	75
19	2	0	21	0.596256784	3.407866869	145	2	75
19	3	0	21	0.596256784	3.407866869	0	1.5	75
19	4	0	21	0.596256784	3.407866869	10	1.5	75
19	5	0	21	0.596256784	3.407866869	40	2.5	75
19	6	0	21	0.596256784	3.407866869	215	2.5	75
19	7	0	21	0.596256784	3.407866869	140	2.5	75
19	8	0	21	0.596256784	3.407866869	5	3	75
19	9	0	21	0.596256784	3.407866869	35	2	75
19	10	0	21	0.596256784	3.407866869	5	3	75
19	11	0	21	0.596256784	3.407866869	10	2.5	75
19	12	0	21	0.596256784	3.407866869	0	1.5	75
19	13	0	21	0.596256784	3.407866869	85	2	75
19	14	0	21	0.596256784	3.407866869	150	3	75
19	15	0	21	0.596256784	3.407866869	40	2	75
19	16	0	21	0.596256784	3.407866869	115	3	75
19	17	0	21	0.596256784	3.407866869	150	2	75
19	18	0	21	0.596256784	3.407866869	0	1	75
19	19	0	21	0.596256784	3.407866869	40	2	75
19	20	0	21	0.596256784	3.407866869	110	2.5	75
19	21	2	21	0.596256784	3.407866869	125	1.5	75
19	22	0	21	0.596256784	3.407866869	60	2	75
19	23	0	21	0.596256784	3.407866869	0	1	75
20	1	0	6	0.570127186	5.616123538	0	1.5	75
20	2	0	6	0.570127186	5.616123538	145	2	75
20	3	0	6	0.570127186	5.616123538	0	1.5	75
20	4	0	6	0.570127186	5.616123538	10	1.5	75
20	5	0	6	0.570127186	5.616123538	40	2.5	75
20	6	0	6	0.570127186	5.616123538	215	2.5	75
20	7	0	6	0.570127186	5.616123538	140	2.5	75
20	8	0	6	0.570127186	5.616123538	5	3	75
20	9	0	6	0.570127186	5.616123538	35	2	75
20	10	0	6	0.570127186	5.616123538	5	3	75
20	11	0	6	0.570127186	5.616123538	10	2.5	75
20	12	0	6	0.570127186	5.616123538	0	1.5	75
20	13	0	6	0.570127186	5.616123538	85	2	75
20	14	0	6	0.570127186	5.616123538	150	3	75
20	15	0	6	0.570127186	5.616123538	40	2	75
20	16	0	6	0.570127186	5.616123538	115	3	75
20	17	0	6	0.570127186	5.616123538	150	2	75
20	18	0	6	0.570127186	5.616123538	0	1	75
20	19	0	6	0.570127186	5.616123538	40	2	75
20	20	0	6	0.570127186	5.616123538	110	2.5	75
20	21	0	6	0.570127186	5.616123538	125	1.5	75
20	22	0	6	0.570127186	5.616123538	60	2	75
20	23	0	6	0.570127186	5.616123538	0	1	75
21	1	0	10	0.56488412	10.50204327	0	1.5	75
21	2	0	10	0.56488412	10.50204327	145	2	75
21	3	0	10	0.56488412	10.50204327	0	1.5	75
21	4	0	10	0.56488412	10.50204327	10	1.5	75
21	5	0	10	0.56488412	10.50204327	40	2.5	75
21	6	0	10	0.56488412	10.50204327	215	2.5	75
21	7	0	10	0.56488412	10.50204327	140	2.5	75
21	8	0	10	0.56488412	10.50204327	5	3	75
21	9	0	10	0.56488412	10.50204327	35	2	75
21	10	0	10	0.56488412	10.50204327	5	3	75
21	11	0	10	0.56488412	10.50204327	10	2.5	75
21	12	0	10	0.56488412	10.50204327	0	1.5	75
21	13	0	10	0.56488412	10.50204327	85	2	75
21	14	0	10	0.56488412	10.50204327	150	3	75
21	15	0	10	0.56488412	10.50204327	40	2	75
21	16	0	10	0.56488412	10.50204327	115	3	75
21	17	0	10	0.56488412	10.50204327	150	2	75
21	18	0	10	0.56488412	10.50204327	0	1	75
21	19	0	10	0.56488412	10.50204327	40	2	75
21	20	0	10	0.56488412	10.50204327	110	2.5	75
21	21	0	10	0.56488412	10.50204327	125	1.5	75
21	22	0	10	0.56488412	10.50204327	60	2	75
21	23	0	10	0.56488412	10.50204327	0	1	75
22	1	0	15	0.587194163	5.129773443	0	1.5	75
22	2	0	15	0.587194163	5.129773443	145	2	75
22	3	0	15	0.587194163	5.129773443	0	1.5	75
22	4	0	15	0.587194163	5.129773443	10	1.5	75
22	5	0	15	0.587194163	5.129773443	40	2.5	75
22	6	0	15	0.587194163	5.129773443	215	2.5	75
22	7	16	15	0.587194163	5.129773443	140	2.5	75
22	8	0	15	0.587194163	5.129773443	5	3	75
22	9	0	15	0.587194163	5.129773443	35	2	75
22	10	0	15	0.587194163	5.129773443	5	3	75
22	11	0	15	0.587194163	5.129773443	10	2.5	75
22	12	0	15	0.587194163	5.129773443	0	1.5	75
22	13	1	15	0.587194163	5.129773443	85	2	75
22	14	0	15	0.587194163	5.129773443	150	3	75
22	15	0	15	0.587194163	5.129773443	40	2	75
22	16	0	15	0.587194163	5.129773443	115	3	75
22	17	0	15	0.587194163	5.129773443	150	2	75
22	18	0	15	0.587194163	5.129773443	0	1	75
22	19	0	15	0.587194163	5.129773443	40	2	75
22	20	4	15	0.587194163	5.129773443	110	2.5	75
22	21	0	15	0.587194163	5.129773443	125	1.5	75
22	22	0	15	0.587194163	5.129773443	60	2	75
22	23	0	15	0.587194163	5.129773443	0	1	75
23	1	0	6	0.578777071	5.752433461	0	1.5	75
23	2	0	6	0.578777071	5.752433461	145	2	75
23	3	0	6	0.578777071	5.752433461	0	1.5	75
23	4	0	6	0.578777071	5.752433461	10	1.5	75
23	5	0	6	0.578777071	5.752433461	40	2.5	75
23	6	0	6	0.578777071	5.752433461	215	2.5	75
23	7	0	6	0.578777071	5.752433461	140	2.5	75
23	8	0	6	0.578777071	5.752433461	5	3	75
23	9	0	6	0.578777071	5.752433461	35	2	75
23	10	0	6	0.578777071	5.752433461	5	3	75
23	11	0	6	0.578777071	5.752433461	10	2.5	75
23	12	0	6	0.578777071	5.752433461	0	1.5	75
23	13	0	6	0.578777071	5.752433461	85	2	75
23	14	0	6	0.578777071	5.752433461	150	3	75
23	15	0	6	0.578777071	5.752433461	40	2	75
23	16	0	6	0.578777071	5.752433461	115	3	75
23	17	0	6	0.578777071	5.752433461	150	2	75
23	18	0	6	0.578777071	5.752433461	0	1	75
23	19	0	6	0.578777071	5.752433461	40	2	75
23	20	0	6	0.578777071	5.752433461	110	2.5	75
23	21	0	6	0.578777071	5.752433461	125	1.5	75
23	22	0	6	0.578777071	5.752433461	60	2	75
23	23	0	6	0.578777071	5.752433461	0	1	75
24	1	0	295	0.571539476	5.418188087	0	1.5	75
24	2	0	295	0.571539476	5.418188087	145	2	75
24	3	0	295	0.571539476	5.418188087	0	1.5	75
24	4	0	295	0.571539476	5.418188087	10	1.5	75
24	5	0	295	0.571539476	5.418188087	40	2.5	75
24	6	0	295	0.571539476	5.418188087	215	2.5	75
24	7	0	295	0.571539476	5.418188087	140	2.5	75
24	8	0	295	0.571539476	5.418188087	5	3	75
24	9	0	295	0.571539476	5.418188087	35	2	75
24	10	0	295	0.571539476	5.418188087	5	3	75
24	11	0	295	0.571539476	5.418188087	10	2.5	75
24	12	0	295	0.571539476	5.418188087	0	1.5	75
24	13	0	295	0.571539476	5.418188087	85	2	75
24	14	0	295	0.571539476	5.418188087	150	3	75
24	15	0	295	0.571539476	5.418188087	40	2	75
24	16	0	295	0.571539476	5.418188087	115	3	75
24	17	0	295	0.571539476	5.418188087	150	2	75
24	18	0	295	0.571539476	5.418188087	0	1	75
24	19	0	295	0.571539476	5.418188087	40	2	75
24	20	0	295	0.571539476	5.418188087	110	2.5	75
24	21	0	295	0.571539476	5.418188087	125	1.5	75
24	22	0	295	0.571539476	5.418188087	60	2	75
24	23	0	295	0.571539476	5.418188087	0	1	75
25	1	0	14	0.60592642	6.585801522	0	1.5	75
25	2	0	14	0.60592642	6.585801522	145	2	75
25	3	0	14	0.60592642	6.585801522	0	1.5	75
25	4	0	14	0.60592642	6.585801522	10	1.5	75
25	5	0	14	0.60592642	6.585801522	40	2.5	75
25	6	0	14	0.60592642	6.585801522	215	2.5	75
25	7	63	14	0.60592642	6.585801522	140	2.5	75
25	8	0	14	0.60592642	6.585801522	5	3	75
25	9	0	14	0.60592642	6.585801522	35	2	75
25	10	0	14	0.60592642	6.585801522	5	3	75
25	11	0	14	0.60592642	6.585801522	10	2.5	75
25	12	0	14	0.60592642	6.585801522	0	1.5	75
25	13	27	14	0.60592642	6.585801522	85	2	75
25	14	0	14	0.60592642	6.585801522	150	3	75
25	15	0	14	0.60592642	6.585801522	40	2	75
25	16	0	14	0.60592642	6.585801522	115	3	75
25	17	0	14	0.60592642	6.585801522	150	2	75
25	18	0	14	0.60592642	6.585801522	0	1	75
25	19	0	14	0.60592642	6.585801522	40	2	75
25	20	0	14	0.60592642	6.585801522	110	2.5	75
25	21	0	14	0.60592642	6.585801522	125	1.5	75
25	22	0	14	0.60592642	6.585801522	60	2	75
25	23	0	14	0.60592642	6.585801522	0	1	75
1	1	0	99	0.651108833	8.621699152	0	1.5	100
1	2	0	99	0.651108833	8.621699152	145	2	100
1	3	0	99	0.651108833	8.621699152	0	1.5	100
1	4	0	99	0.651108833	8.621699152	10	1.5	100
1	5	0	99	0.651108833	8.621699152	40	2.5	100
1	6	0	99	0.651108833	8.621699152	215	2.5	100
1	7	0	99	0.651108833	8.621699152	140	2.5	100
1	8	0	99	0.651108833	8.621699152	5	3	100
1	9	0	99	0.651108833	8.621699152	35	2	100
1	10	0	99	0.651108833	8.621699152	5	3	100
1	11	0	99	0.651108833	8.621699152	10	2.5	100
1	12	0	99	0.651108833	8.621699152	0	1.5	100
1	13	15	99	0.651108833	8.621699152	85	2	100
1	14	0	99	0.651108833	8.621699152	150	3	100
1	15	0	99	0.651108833	8.621699152	40	2	100
1	16	2	99	0.651108833	8.621699152	115	3	100
1	17	0	99	0.651108833	8.621699152	150	2	100
1	18	0	99	0.651108833	8.621699152	0	1	100
1	19	0	99	0.651108833	8.621699152	40	2	100
1	20	0	99	0.651108833	8.621699152	110	2.5	100
1	21	0	99	0.651108833	8.621699152	125	1.5	100
1	22	0	99	0.651108833	8.621699152	60	2	100
1	23	0	99	0.651108833	8.621699152	0	1	100
2	1	0	9	0.661261192	6.227440953	0	1.5	100
2	2	0	9	0.661261192	6.227440953	145	2	100
2	3	0	9	0.661261192	6.227440953	0	1.5	100
2	4	0	9	0.661261192	6.227440953	10	1.5	100
2	5	0	9	0.661261192	6.227440953	40	2.5	100
2	6	0	9	0.661261192	6.227440953	215	2.5	100
2	7	715	9	0.661261192	6.227440953	140	2.5	100
2	8	0	9	0.661261192	6.227440953	5	3	100
2	9	0	9	0.661261192	6.227440953	35	2	100
2	10	0	9	0.661261192	6.227440953	5	3	100
2	11	0	9	0.661261192	6.227440953	10	2.5	100
2	12	0	9	0.661261192	6.227440953	0	1.5	100
2	13	761	9	0.661261192	6.227440953	85	2	100
2	14	0	9	0.661261192	6.227440953	150	3	100
2	15	0	9	0.661261192	6.227440953	40	2	100
2	16	508	9	0.661261192	6.227440953	115	3	100
2	17	0	9	0.661261192	6.227440953	150	2	100
2	18	0	9	0.661261192	6.227440953	0	1	100
2	19	0	9	0.661261192	6.227440953	40	2	100
2	20	80	9	0.661261192	6.227440953	110	2.5	100
2	21	1	9	0.661261192	6.227440953	125	1.5	100
2	22	0	9	0.661261192	6.227440953	60	2	100
2	23	0	9	0.661261192	6.227440953	0	1	100
3	1	0	1	0.615911124	5.032347101	0	1.5	100
3	2	0	1	0.615911124	5.032347101	145	2	100
3	3	8	1	0.615911124	5.032347101	0	1.5	100
3	4	7	1	0.615911124	5.032347101	10	1.5	100
3	5	52	1	0.615911124	5.032347101	40	2.5	100
3	6	35	1	0.615911124	5.032347101	215	2.5	100
3	7	0	1	0.615911124	5.032347101	140	2.5	100
3	8	277	1	0.615911124	5.032347101	5	3	100
3	9	228	1	0.615911124	5.032347101	35	2	100
3	10	6	1	0.615911124	5.032347101	5	3	100
3	11	260	1	0.615911124	5.032347101	10	2.5	100
3	12	161	1	0.615911124	5.032347101	0	1.5	100
3	13	1	1	0.615911124	5.032347101	85	2	100
3	14	0	1	0.615911124	5.032347101	150	3	100
3	15	0	1	0.615911124	5.032347101	40	2	100
3	16	0	1	0.615911124	5.032347101	115	3	100
3	17	2	1	0.615911124	5.032347101	150	2	100
3	18	0	1	0.615911124	5.032347101	0	1	100
3	19	12	1	0.615911124	5.032347101	40	2	100
3	20	0	1	0.615911124	5.032347101	110	2.5	100
3	21	0	1	0.615911124	5.032347101	125	1.5	100
3	22	19	1	0.615911124	5.032347101	60	2	100
3	23	77	1	0.615911124	5.032347101	0	1	100
4	1	4	29	0.618465436	6.407611361	0	1.5	100
4	2	67	29	0.618465436	6.407611361	145	2	100
4	3	102	29	0.618465436	6.407611361	0	1.5	100
4	4	7	29	0.618465436	6.407611361	10	1.5	100
4	5	41	29	0.618465436	6.407611361	40	2.5	100
4	6	97	29	0.618465436	6.407611361	215	2.5	100
4	7	2	29	0.618465436	6.407611361	140	2.5	100
4	8	1	29	0.618465436	6.407611361	5	3	100
4	9	2	29	0.618465436	6.407611361	35	2	100
4	10	112	29	0.618465436	6.407611361	5	3	100
4	11	1	29	0.618465436	6.407611361	10	2.5	100
4	12	0	29	0.618465436	6.407611361	0	1.5	100
4	13	1	29	0.618465436	6.407611361	85	2	100
4	14	5	29	0.618465436	6.407611361	150	3	100
4	15	0	29	0.618465436	6.407611361	40	2	100
4	16	0	29	0.618465436	6.407611361	115	3	100
4	17	0	29	0.618465436	6.407611361	150	2	100
4	18	0	29	0.618465436	6.407611361	0	1	100
4	19	2	29	0.618465436	6.407611361	40	2	100
4	20	79	29	0.618465436	6.407611361	110	2.5	100
4	21	14	29	0.618465436	6.407611361	125	1.5	100
4	22	14	29	0.618465436	6.407611361	60	2	100
4	23	0	29	0.618465436	6.407611361	0	1	100
5	1	80	13	0.638223037	5.406888112	0	1.5	100
5	2	80	13	0.638223037	5.406888112	145	2	100
5	3	3	13	0.638223037	5.406888112	0	1.5	100
5	4	28	13	0.638223037	5.406888112	10	1.5	100
5	5	45	13	0.638223037	5.406888112	40	2.5	100
5	6	124	13	0.638223037	5.406888112	215	2.5	100
5	7	0	13	0.638223037	5.406888112	140	2.5	100
5	8	23	13	0.638223037	5.406888112	5	3	100
5	9	41	13	0.638223037	5.406888112	35	2	100
5	10	21	13	0.638223037	5.406888112	5	3	100
5	11	22	13	0.638223037	5.406888112	10	2.5	100
5	12	19	13	0.638223037	5.406888112	0	1.5	100
5	13	0	13	0.638223037	5.406888112	85	2	100
5	14	75	13	0.638223037	5.406888112	150	3	100
5	15	3	13	0.638223037	5.406888112	40	2	100
5	16	0	13	0.638223037	5.406888112	115	3	100
5	17	59	13	0.638223037	5.406888112	150	2	100
5	18	53	13	0.638223037	5.406888112	0	1	100
5	19	0	13	0.638223037	5.406888112	40	2	100
5	20	30	13	0.638223037	5.406888112	110	2.5	100
5	21	2	13	0.638223037	5.406888112	125	1.5	100
5	22	134	13	0.638223037	5.406888112	60	2	100
5	23	204	13	0.638223037	5.406888112	0	1	100
6	1	24	10	0.597529625	9.035073521	0	1.5	100
6	2	274	10	0.597529625	9.035073521	145	2	100
6	3	58	10	0.597529625	9.035073521	0	1.5	100
6	4	72	10	0.597529625	9.035073521	10	1.5	100
6	5	20	10	0.597529625	9.035073521	40	2.5	100
6	6	67	10	0.597529625	9.035073521	215	2.5	100
6	7	0	10	0.597529625	9.035073521	140	2.5	100
6	8	37	10	0.597529625	9.035073521	5	3	100
6	9	40	10	0.597529625	9.035073521	35	2	100
6	10	57	10	0.597529625	9.035073521	5	3	100
6	11	73	10	0.597529625	9.035073521	10	2.5	100
6	12	138	10	0.597529625	9.035073521	0	1.5	100
6	13	0	10	0.597529625	9.035073521	85	2	100
6	14	0	10	0.597529625	9.035073521	150	3	100
6	15	31	10	0.597529625	9.035073521	40	2	100
6	16	0	10	0.597529625	9.035073521	115	3	100
6	17	0	10	0.597529625	9.035073521	150	2	100
6	18	0	10	0.597529625	9.035073521	0	1	100
6	19	30	10	0.597529625	9.035073521	40	2	100
6	20	15	10	0.597529625	9.035073521	110	2.5	100
6	21	21	10	0.597529625	9.035073521	125	1.5	100
6	22	75	10	0.597529625	9.035073521	60	2	100
6	23	0	10	0.597529625	9.035073521	0	1	100
7	1	3	30	0.635987776	7.631284606	0	1.5	100
7	2	60	30	0.635987776	7.631284606	145	2	100
7	3	26	30	0.635987776	7.631284606	0	1.5	100
7	4	200	30	0.635987776	7.631284606	10	1.5	100
7	5	16	30	0.635987776	7.631284606	40	2.5	100
7	6	89	30	0.635987776	7.631284606	215	2.5	100
7	7	0	30	0.635987776	7.631284606	140	2.5	100
7	8	27	30	0.635987776	7.631284606	5	3	100
7	9	102	30	0.635987776	7.631284606	35	2	100
7	10	1	30	0.635987776	7.631284606	5	3	100
7	11	4	30	0.635987776	7.631284606	10	2.5	100
7	12	34	30	0.635987776	7.631284606	0	1.5	100
7	13	0	30	0.635987776	7.631284606	85	2	100
7	14	6	30	0.635987776	7.631284606	150	3	100
7	15	2	30	0.635987776	7.631284606	40	2	100
7	16	0	30	0.635987776	7.631284606	115	3	100
7	17	3	30	0.635987776	7.631284606	150	2	100
7	18	47	30	0.635987776	7.631284606	0	1	100
7	19	17	30	0.635987776	7.631284606	40	2	100
7	20	21	30	0.635987776	7.631284606	110	2.5	100
7	21	139	30	0.635987776	7.631284606	125	1.5	100
7	22	22	30	0.635987776	7.631284606	60	2	100
7	23	108	30	0.635987776	7.631284606	0	1	100
8	1	52	19	0.641279186	12.83764942	0	1.5	100
8	2	4	19	0.641279186	12.83764942	145	2	100
8	3	64	19	0.641279186	12.83764942	0	1.5	100
8	4	0	19	0.641279186	12.83764942	10	1.5	100
8	5	7	19	0.641279186	12.83764942	40	2.5	100
8	6	47	19	0.641279186	12.83764942	215	2.5	100
8	7	0	19	0.641279186	12.83764942	140	2.5	100
8	8	36	19	0.641279186	12.83764942	5	3	100
8	9	152	19	0.641279186	12.83764942	35	2	100
8	10	3	19	0.641279186	12.83764942	5	3	100
8	11	77	19	0.641279186	12.83764942	10	2.5	100
8	12	71	19	0.641279186	12.83764942	0	1.5	100
8	13	0	19	0.641279186	12.83764942	85	2	100
8	14	60	19	0.641279186	12.83764942	150	3	100
8	15	17	19	0.641279186	12.83764942	40	2	100
8	16	0	19	0.641279186	12.83764942	115	3	100
8	17	121	19	0.641279186	12.83764942	150	2	100
8	18	184	19	0.641279186	12.83764942	0	1	100
8	19	213	19	0.641279186	12.83764942	40	2	100
8	20	16	19	0.641279186	12.83764942	110	2.5	100
8	21	37	19	0.641279186	12.83764942	125	1.5	100
8	22	248	19	0.641279186	12.83764942	60	2	100
8	23	10	19	0.641279186	12.83764942	0	1	100
9	1	1	1	0.497252214	2.330785349	0	1.5	100
9	2	0	1	0.497252214	2.330785349	145	2	100
9	3	0	1	0.497252214	2.330785349	0	1.5	100
9	4	0	1	0.497252214	2.330785349	10	1.5	100
9	5	0	1	0.497252214	2.330785349	40	2.5	100
9	6	4	1	0.497252214	2.330785349	215	2.5	100
9	7	0	1	0.497252214	2.330785349	140	2.5	100
9	8	31	1	0.497252214	2.330785349	5	3	100
9	9	70	1	0.497252214	2.330785349	35	2	100
9	10	136	1	0.497252214	2.330785349	5	3	100
9	11	0	1	0.497252214	2.330785349	10	2.5	100
9	12	1	1	0.497252214	2.330785349	0	1.5	100
9	13	0	1	0.497252214	2.330785349	85	2	100
9	14	17	1	0.497252214	2.330785349	150	3	100
9	15	66	1	0.497252214	2.330785349	40	2	100
9	16	0	1	0.497252214	2.330785349	115	3	100
9	17	0	1	0.497252214	2.330785349	150	2	100
9	18	0	1	0.497252214	2.330785349	0	1	100
9	19	0	1	0.497252214	2.330785349	40	2	100
9	20	1	1	0.497252214	2.330785349	110	2.5	100
9	21	0	1	0.497252214	2.330785349	125	1.5	100
9	22	0	1	0.497252214	2.330785349	60	2	100
9	23	0	1	0.497252214	2.330785349	0	1	100
10	1	0	5	0.543129077	6.512039059	0	1.5	100
10	2	0	5	0.543129077	6.512039059	145	2	100
10	3	0	5	0.543129077	6.512039059	0	1.5	100
10	4	0	5	0.543129077	6.512039059	10	1.5	100
10	5	0	5	0.543129077	6.512039059	40	2.5	100
10	6	0	5	0.543129077	6.512039059	215	2.5	100
10	7	0	5	0.543129077	6.512039059	140	2.5	100
10	8	0	5	0.543129077	6.512039059	5	3	100
10	9	0	5	0.543129077	6.512039059	35	2	100
10	10	0	5	0.543129077	6.512039059	5	3	100
10	11	0	5	0.543129077	6.512039059	10	2.5	100
10	12	0	5	0.543129077	6.512039059	0	1.5	100
10	13	0	5	0.543129077	6.512039059	85	2	100
10	14	0	5	0.543129077	6.512039059	150	3	100
10	15	0	5	0.543129077	6.512039059	40	2	100
10	16	0	5	0.543129077	6.512039059	115	3	100
10	17	0	5	0.543129077	6.512039059	150	2	100
10	18	0	5	0.543129077	6.512039059	0	1	100
10	19	0	5	0.543129077	6.512039059	40	2	100
10	20	0	5	0.543129077	6.512039059	110	2.5	100
10	21	0	5	0.543129077	6.512039059	125	1.5	100
10	22	1	5	0.543129077	6.512039059	60	2	100
10	23	0	5	0.543129077	6.512039059	0	1	100
11	1	39	41	0.632972922	10.00833428	0	1.5	100
11	2	0	41	0.632972922	10.00833428	145	2	100
11	3	672	41	0.632972922	10.00833428	0	1.5	100
11	4	0	41	0.632972922	10.00833428	10	1.5	100
11	5	0	41	0.632972922	10.00833428	40	2.5	100
11	6	0	41	0.632972922	10.00833428	215	2.5	100
11	7	0	41	0.632972922	10.00833428	140	2.5	100
11	8	18	41	0.632972922	10.00833428	5	3	100
11	9	0	41	0.632972922	10.00833428	35	2	100
11	10	0	41	0.632972922	10.00833428	5	3	100
11	11	0	41	0.632972922	10.00833428	10	2.5	100
11	12	0	41	0.632972922	10.00833428	0	1.5	100
11	13	0	41	0.632972922	10.00833428	85	2	100
11	14	0	41	0.632972922	10.00833428	150	3	100
11	15	0	41	0.632972922	10.00833428	40	2	100
11	16	0	41	0.632972922	10.00833428	115	3	100
11	17	657	41	0.632972922	10.00833428	150	2	100
11	18	606	41	0.632972922	10.00833428	0	1	100
11	19	439	41	0.632972922	10.00833428	40	2	100
11	20	0	41	0.632972922	10.00833428	110	2.5	100
11	21	0	41	0.632972922	10.00833428	125	1.5	100
11	22	0	41	0.632972922	10.00833428	60	2	100
11	23	0	41	0.632972922	10.00833428	0	1	100
12	1	0	24	0.539804209	4.012983318	0	1.5	100
12	2	0	24	0.539804209	4.012983318	145	2	100
12	3	0	24	0.539804209	4.012983318	0	1.5	100
12	4	0	24	0.539804209	4.012983318	10	1.5	100
12	5	0	24	0.539804209	4.012983318	40	2.5	100
12	6	0	24	0.539804209	4.012983318	215	2.5	100
12	7	0	24	0.539804209	4.012983318	140	2.5	100
12	8	0	24	0.539804209	4.012983318	5	3	100
12	9	0	24	0.539804209	4.012983318	35	2	100
12	10	0	24	0.539804209	4.012983318	5	3	100
12	11	0	24	0.539804209	4.012983318	10	2.5	100
12	12	0	24	0.539804209	4.012983318	0	1.5	100
12	13	0	24	0.539804209	4.012983318	85	2	100
12	14	0	24	0.539804209	4.012983318	150	3	100
12	15	0	24	0.539804209	4.012983318	40	2	100
12	16	0	24	0.539804209	4.012983318	115	3	100
12	17	0	24	0.539804209	4.012983318	150	2	100
12	18	0	24	0.539804209	4.012983318	0	1	100
12	19	0	24	0.539804209	4.012983318	40	2	100
12	20	0	24	0.539804209	4.012983318	110	2.5	100
12	21	0	24	0.539804209	4.012983318	125	1.5	100
[truncated: 301 more rows]
